# Supplementary material for: Acoustic analysis of vowel formant frequencies in genetically-related and non-genetically related speakers with implications for forensic speaker comparison
Source: PLoS One. 2021 Feb 18;16(2):e0246645. doi: 10.1371/journal.pone.0246645 (PMC7891727; doi:10.1371/journal.pone.0246645)
Supplement: S1 Data — (CSV) [file pone.0246645.s001.csv]

SPEAKER	UTTPART	VOWEL	VCLASS	SELECTION	SELECTION2	DUR	F1	F2	F3	F4	z1	z2	z3	z4
A1	trecho1	a/a	CENTRAL	S1	S1	84	593	1168	2098	3421	5,697	9,481	13,331	16,515
A1	trecho1	e/t	FRONT	S1	S2	46	406	1871	2346	3412	4,071	12,564	14,077	16,498
A1	trecho1	a/t	CENTRAL	S1	S3	74	542	1438	1918	3236	5,278	10,816	12,73	16,167
A1	trecho1	a/a	CENTRAL	S1	S4	104	629	1356	2123	3563	5,984	10,433	13,41	16,766
A1	trecho1	eh/t	FRONT	S1	S1	77	509	1613	2434	3461	4,997	11,573	14,321	16,587
A1	trecho1	A/a	CENTRAL	S1	S2	63	489	1596	2368	2650	4,823	11,503	14,139	14,881
A1	trecho1	i/t	FRONT	S1	S3	265	262	2251	2989	3654	2,631	13,801	15,662	16,92
A1	trecho1	a/t	CENTRAL	S1	S4	58	533	1367	2003	3099	5,202	10,486	13,02	15,893
A1	trecho1	i/t	FRONT	S1	S1	133	273	2166	2836	3582	2,748	13,544	15,323	16,798
A1	trecho1	a/a	CENTRAL	S1	S2	123	546	1400	2171	3513	5,311	10,641	13,56	16,679
A1	trecho1	u/a	BACK	S1	S3	188	326	751	2517	3590	3,293	6,897	14,543	16,812
A1	trecho2	eh/t	FRONT	S1	S4	738	460	1791	2481	3506	4,566	12,271	14,448	16,666
A1	trecho2	u/t	BACK	S1	S1	101	367	1047	2445	3351	3,698	8,805	14,351	16,386
A1	trecho2	i/t	FRONT	S1	S2	152	260	2173	3028	3604	2,61	13,566	15,745	16,836
A1	trecho2	A/a	CENTRAL	S1	S3	100	547	1554	2313	3440	5,32	11,326	13,982	16,549
A1	trecho2	a/a	CENTRAL	S1	S4	154	723	1321	2129	3267	6,695	10,264	13,429	16,227
A1	trecho2	i/t	FRONT	S1	S1	71	424	1950	2744	3568	4,238	12,841	15,109	16,774
A1	trecho3	eh/t	FRONT	S1	S2	123	519	1403	2198	3229	5,083	10,655	13,642	16,153
A1	trecho3	A/a	CENTRAL	S1	S3	62	529	1407	2339	3630	5,168	10,673	14,057	16,88
A1	trecho3	eh/a	FRONT	S1	S4	46	494	1455	2244	3557	4,867	10,893	13,781	16,755
A1	trecho3	eh/a	FRONT	S1	S1	43	491	1564	2281	3646	4,841	11,369	13,89	16,907
A1	trecho3	a/t	CENTRAL	S1	S2	147	587	1332	2174	3408	5,649	10,318	13,569	16,491
A1	trecho3	eh/a	FRONT	S1	S3	90	522	1651	2343	3406	5,109	11,728	14,068	16,487
A1	trecho3	a/t	CENTRAL	S1	S4	116	613	1388	2022	3506	5,857	10,585	13,084	16,666
A1	trecho3	oh/t	BACK	S1	S1	110	466	950	2080	3399	4,62	8,222	13,273	16,475
A1	trecho3	U/a	BACK	S1	S2	15	389	755	2011	3616	3,91	6,925	13,047	16,856
A1	trecho4	i/t	FRONT	S1	S3	99	403	1986	2714	3144	4,042	12,963	15,037	15,985
A1	trecho4	a/t	CENTRAL	S1	S4	87	625	1338	2162	3428	5,952	10,347	13,532	16,527
A1	trecho4	oh/t	BACK	S1	S1	45	514	1335	2393	3271	5,04	10,332	14,208	16,235
A1	trecho4	eh/t	FRONT	S1	S2	96	506	1614	2333	3454	4,971	11,577	14,04	16,574
A1	trecho4	a/a	CENTRAL	S1	S3	84	581	1461	2020	3375	5,6	10,92	13,077	16,43
A1	trecho4	oh/t	BACK	S1	S4	81	494	1070	2007	3182	4,867	8,938	13,034	16,061
A1	trecho4	A/a	CENTRAL	S1	S1	57	496	1307	2169	3262	4,884	10,196	13,554	16,217
A1	trecho4	o/a	BACK	S1	S2	52	399	952	2370	3413	4,005	8,235	14,144	16,5
A1	trecho4	a/t	CENTRAL	S1	S3	90	684	1175	2038	3357	6,406	9,518	13,137	16,397
A1	trecho4	I/a	FRONT	S1	S4	29	373	2092	2296	3143	3,756	13,312	13,933	15,983
A1	trecho4	i/t	FRONT	S1	S1	30	344	1902	2222	3362	3,473	12,674	13,715	16,406
A1	trecho4	U/a	BACK	S1	S2	37	357	1200	2160	3452	3,601	9,651	13,526	16,571
A1	trecho4	a/t	CENTRAL	S1	S3	109	540	1090	1968	3513	5,261	9,051	12,902	16,679
A1	trecho4	o/t	BACK	S1	S4	58	497	994	2231	3457	4,893	8,491	13,742	16,58
A1	trecho4	a/a	CENTRAL	S1	S1	82	544	1059	1934	3170	5,295	8,874	12,785	16,037
A1	trecho4	a/t	CENTRAL	S1	S1	69	558	1089	2064	3489	5,411	9,046	13,221	16,636
A1	trecho5	I/a	FRONT	S1	S2	39	364	1520	2452	3591	3,669	11,18	14,37	16,814
A1	trecho5	eh/a	FRONT	S1	S3	42	428	1694	2203	3338	4,275	11,899	13,657	16,362
A1	trecho5	u/t	BACK	S1	S4	61	412	1233	2268	3055	4,127	9,823	13,852	15,802
A1	trecho5	a/a	CENTRAL	S1	S1	82	587	1177	2011	3295	5,649	9,529	13,047	16,28
A1	trecho5	a/t	CENTRAL	S1	S2	51	569	1205	1989	3415	5,502	9,677	12,973	16,504
A1	trecho5	i/t	FRONT	S1	S3	29	331	1952	2261	3448	3,343	12,848	13,831	16,563
A1	trecho5	U/a	BACK	S1	S4	29	343	1286	2146	3436	3,463	10,092	13,482	16,542
A1	trecho5	a/t	CENTRAL	S1	S1	77	555	1155	2082	3527	5,386	9,411	13,28	16,703
A1	trecho5	a/t	CENTRAL	S1	S2	46	592	1144	2066	3336	5,689	9,351	13,228	16,358
A1	trecho5	eh/a	FRONT	S1	S3	83	504	1646	2108	3379	4,954	11,708	13,363	16,438
A1	trecho5	a/t	CENTRAL	S1	S4	77	543	1451	2000	3426	5,286	10,875	13,01	16,524
A1	trecho6	A/a	CENTRAL	S1	S1	71	625	1147	1821	2717	5,952	9,367	12,382	15,045
A1	trecho6	e/t	FRONT	S1	S2	90	357	1975	2453	3256	3,601	12,926	14,373	16,206
A1	trecho6	A/a	CENTRAL	S1	S3	24	461	1011	2106	3082	4,575	8,593	13,356	15,858
A1	trecho6	u/t	BACK	S1	S4	81	404	1170	2179	2808	4,052	9,492	13,584	15,259
A1	trecho6	e/a	FRONT	S1	S1	74	376	1883	2447	3401	3,785	12,606	14,356	16,478
A1	trecho6	U/a	BACK	S1	S2	35	357	1259	2253	3568	3,601	9,956	13,807	16,774
A1	trecho6	i/a	FRONT	S1	S3	72	292	2005	2367	2893	2,946	13,027	14,136	15,452
A1	trecho6	i/t	FRONT	S1	S4	66	315	1948	2185	3307	3,182	12,834	13,603	16,303
A1	trecho6	u/t	BACK	S1	S1	47	378	1142	2217	3391	3,805	9,34	13,7	16,46
A1	trecho6	eh/t	FRONT	S1	S2	91	470	1630	2315	3281	4,655	11,643	13,988	16,254
A1	trecho7	i/t	FRONT	S1	S3	132	282	2230	3087	3762	2,842	13,739	15,868	17,097
A1	trecho7	a/t	CENTRAL	S1	S4	84	648	1221	2155	3509	6,131	9,761	13,51	16,672
A1	trecho7	I/a	FRONT	S1	S1	20	335	1641	2434	3038	3,383	11,687	14,321	15,766
A1	trecho7	a/t	CENTRAL	S1	S2	87	644	1384	2134	3300	6,1	10,566	13,445	16,29
A1	trecho7	eh/a	FRONT	S1	S3	81	484	1715	2633	3465	4,779	11,981	14,839	16,594
A1	trecho7	a/a	CENTRAL	S1	S4	59	511	1342	2046	3432	5,014	10,366	13,163	16,535
A1	trecho7	e/t	FRONT	S1	S1	51	379	2006	2655	3539	3,814	13,03	14,894	16,724
A1	trecho7	I/a	FRONT	S1	S2	20	295	1620	2435	3701	2,977	11,602	14,324	16,998
A1	trecho7	eh/a	FRONT	S1	S3	81	539	1617	2196	3339	5,253	11,59	13,636	16,363
A1	trecho7	oh/t	BACK	S1	S4	69	491	1115	2033	3398	4,841	9,191	13,12	16,473
A1	trecho7	o/t	BACK	S1	S1	35	461	902	2051	3324	4,575	7,92	13,179	16,335
A1	trecho7	a/t	CENTRAL	S1	S2	174	682	1245	2102	3507	6,391	9,884	13,344	16,668
A1	trecho8	I/a	FRONT	S1	S3	36	279	2148	2702	3171	2,811	13,488	15,009	16,039
A1	trecho8	a/t	CENTRAL	S1	S4	129	665	1316	2059	3528	6,262	10,24	13,205	16,705
A1	trecho8	a/t	CENTRAL	S1	S1	163	627	1384	2019	3535	5,968	10,566	13,074	16,717
A1	trecho8	eh/t	FRONT	S1	S1	207	490	1599	2597	3434	4,832	11,515	14,749	16,538
A1	trecho8	A/a	CENTRAL	S1	S2	63	619	1271	1996	3245	5,905	10,016	12,997	16,184
A1	trecho8	i/t	FRONT	S1	S3	131	251	2108	2829	3788	2,514	13,363	15,307	17,138
A1	trecho9	u/t	BACK	S1	S4	63	326	989	2468	3559	3,293	8,461	14,413	16,759
A1	trecho9	e/t	FRONT	S1	S1	52	393	1895	2456	3409	3,948	12,649	14,381	16,493
A1	trecho9	U/a	BACK	S1	S2	40	315	1583	2394	3173	3,182	11,449	14,211	16,043
A1	trecho9	eh/t	FRONT	S1	S3	132	507	1735	2489	3432	4,98	12,059	14,469	16,535
A1	trecho9	A/a	CENTRAL	S1	S4	88	592	1442	2102	3631	5,689	10,834	13,344	16,881
A1	trecho9	i/t	FRONT	S1	S1	289	279	2163	3095	3284	2,811	13,535	15,885	16,259
A1	trecho9	a/t	CENTRAL	S1	S2	108	665	1491	2239	3529	6,262	11,053	13,766	16,707
A1	trecho9	a/t	CENTRAL	S1	S3	115	677	1216	2071	3592	6,353	9,735	13,244	16,815
A1	trecho9	o/t	BACK	S1	S4	92	424	1049	2283	3330	4,238	8,817	13,895	16,347
A1	trecho9	eh/a	FRONT	S1	S1	113	531	1623	2478	3390	5,185	11,614	14,44	16,458
A1	trecho9	oh/t	BACK	S1	S2	125	539	1115	1998	3302	5,253	9,191	13,004	16,294
A1	trecho9	A/a	CENTRAL	S1	S3	134	549	1273	1891	3345	5,336	10,026	12,635	16,375
A1	trecho10	i/a	FRONT	S1	S4	190	299	2093	2669	3362	3,019	13,315	14,928	16,406
A1	trecho10	eh/a	FRONT	S1	S1	67	473	1800	2501	3705	4,682	12,305	14,501	17,004
A1	trecho10	eh/a	FRONT	S1	S2	76	478	1707	2511	3790	4,726	11,95	14,527	17,141
A1	trecho10	a/t	CENTRAL	S1	S3	148	647	1345	2084	3598	6,124	10,381	13,286	16,826
A1	trecho10	a/t	CENTRAL	S1	S4	598	703	1238	2181	3357	6,548	9,849	13,59	16,397
A1	trecho11	a/t	CENTRAL	S1	S1	174	662	1300	2120	3488	6,239	10,161	13,401	16,635
A1	trecho11	A/a	CENTRAL	S1	S2	39	637	1183	2158	3503	6,046	9,561	13,52	16,661
A1	trecho11	o/a	BACK	S1	S3	95	408	726	2401	3208	4,089	6,716	14,231	16,112
A1	trecho11	e/t	FRONT	S1	S4	635	344	1907	2590	3265	3,473	12,691	14,731	16,223
A1	trecho12	eh/t	FRONT	S1	S1	73	553	1500	2055	3547	5,37	11,093	13,192	16,738
A1	trecho12	o/t	BACK	S1	S2	77	455	1047	2281	3333	4,521	8,805	13,89	16,352
A1	trecho12	A/a	CENTRAL	S1	S3	140	577	1329	2125	3294	5,568	10,303	13,416	16,279
A1	trecho12	A/a	CENTRAL	S1	S4	64	527	1542	2163	3363	5,151	11,275	13,535	16,408
A1	trecho12	U/a	BACK	S1	S1	54	361	1363	2365	2809	3,64	10,467	14,13	15,261
A1	trecho13	e/t	FRONT	S1	S2	64	455	1900	2583	3242	4,521	12,667	14,713	16,179
A1	trecho13	e/a	FRONT	S1	S3	59	407	1953	2560	2789	4,08	12,851	14,654	15,215
A1	trecho13	o/t	BACK	S2	S4	76	396	1032	2324	3401	3,976	8,717	14,014	16,478
A1	trecho13	u/t	BACK	S2	S1	42	354	821	2295	3492	3,571	7,385	13,93	16,642
A1	trecho13	a/a	CENTRAL	S2	S2	59	624	1328	2057	3311	5,944	10,298	13,199	16,311
A1	trecho13	eh/a	FRONT	S2	S3	46	486	1795	2082	3489	4,797	12,286	13,28	16,636
A1	trecho13	a/a	CENTRAL	S2	S4	90	592	1561	2177	3598	5,689	11,356	13,578	16,826
A1	trecho13	o/t	BACK	S2	S1	72	396	1131	2620	3526	3,976	9,28	14,807	16,702
A1	trecho13	u/t	BACK	S2	S2	72	374	1005	2401	3347	3,766	8,557	14,231	16,378
A1	trecho13	oh/a	BACK	S2	S3	101	573	1005	2160	3436	5,535	8,557	13,526	16,542
A1	trecho13	i/a	FRONT	S2	S4	44	277	2250	2675	3578	2,79	13,798	14,943	16,791
A1	trecho13	u/t	BACK	S2	S1	133	316	704	2606	3432	3,192	6,555	14,772	16,535
A1	trecho13	a/a	CENTRAL	S2	S2	72	616	1455	2102	3556	5,881	10,893	13,344	16,754
A1	trecho13	a/a	CENTRAL	S2	S3	137	671	1292	1981	3320	6,308	10,121	12,946	16,328
A1	trecho13	o/t	BACK	S2	S4	204	377	730	2444	3379	3,795	6,746	14,348	16,438
A1	trecho14	a/t	CENTRAL	S2	S1	61	505	1455	1915	2775	4,963	10,893	12,719	15,182
A1	trecho14	i/a	FRONT	S2	S2	42	346	1926	2717	3064	3,493	12,758	15,045	15,821
A1	trecho14	i/a	FRONT	S2	S3	32	317	2155	2512	3827	3,202	13,51	14,53	17,2
A1	trecho14	a/a	CENTRAL	S2	S4	71	641	1339	2039	3402	6,077	10,352	13,14	16,48
A1	trecho14	i/t	FRONT	S2	S1	461	260	2238	3160	3598	2,61	13,763	16,017	16,826
A1	trecho15	eh/t	FRONT	S2	S2	84	519	1516	2418	3362	5,083	11,163	14,277	16,406
A1	trecho15	A/a	CENTRAL	S2	S3	89	599	1269	2164	3578	5,746	10,006	13,538	16,791
A1	trecho15	eh/t	FRONT	S2	S4	80	475	1738	2406	3534	4,7	12,07	14,244	16,715
A1	trecho15	A/a	CENTRAL	S2	S1	57	543	1498	2148	3404	5,286	11,084	13,488	16,484
A1	trecho15	eh/a	FRONT	S2	S2	39	484	1798	2260	3343	4,779	12,297	13,828	16,371
A1	trecho15	a/a	CENTRAL	S2	S3	98	537	1304	1911	2896	5,236	10,181	12,705	15,459
A1	trecho15	i/t	FRONT	S2	S4	160	281	2154	2841	3657	2,832	13,507	15,335	16,925
A1	trecho15	e/t	FRONT	S2	S1	163	349	2095	2607	3546	3,522	13,321	14,774	16,736
A1	trecho15	oh/t	BACK	S2	S2	79	538	1076	2090	3374	5,244	8,972	13,305	16,429
A1	trecho15	a/t	CENTRAL	S2	S3	271	637	1249	2018	3242	6,046	9,905	13,07	16,179
A1	trecho16	i/t	FRONT	S2	S4	62	273	2236	3060	3600	2,748	13,757	15,812	16,829
A1	trecho16	A/a	CENTRAL	S2	S1	81	437	1941	2674	3170	4,358	12,81	14,94	16,037
A1	trecho16	A/a	CENTRAL	S2	S2	418	541	1403	2317	3351	5,269	10,655	13,994	16,386
A1	trecho16	u/t	BACK	S2	S3	71	356	900	2252	3084	3,591	7,907	13,804	15,862
A1	trecho16	a/a	CENTRAL	S2	S4	85	597	1167	2031	3117	5,73	9,476	13,113	15,93
A1	trecho16	eh/t	FRONT	S2	S1	78	463	1592	2424	3551	4,593	11,486	14,294	16,745
A1	trecho16	A/a	CENTRAL	S2	S2	60	513	1162	2060	3469	5,031	9,449	13,208	16,601
A1	trecho17	i/t	FRONT	S2	S3	203	290	2212	3157	3745	2,926	13,685	16,011	17,069
A1	trecho17	i/t	FRONT	S2	S4	122	252	2130	3100	3609	2,524	13,432	15,895	16,844
A1	trecho17	o/t	BACK	S2	S1	63	402	999	2454	3449	4,033	8,521	14,375	16,565
A1	trecho17	a/a	CENTRAL	S2	S2	96	577	1355	2324	3633	5,568	10,429	14,014	16,885
A1	trecho17	i/t	FRONT	S2	S3	88	271	2174	2339	3595	2,727	13,569	14,057	16,82
A1	trecho17	U/a	BACK	S2	S4	38	944	2367	3324	4303	8,185	14,136	16,335	17,89
A1	trecho18	e/t	FRONT	S2	S1	410	355	1973	2590	3473	3,581	12,919	14,731	16,608
A1	trecho18	oh/a	BACK	S2	S2	61	491	936	2092	3357	4,841	8,135	13,312	16,397
A1	trecho18	eh/t	FRONT	S2	S3	63	464	1576	2084	3385	4,602	11,419	13,286	16,449
A1	trecho18	e/a	FRONT	S2	S4	37	305	1717	2226	3306	3,08	11,989	13,727	16,301
A1	trecho18	e/a	FRONT	S2	S1	106	394	2059	2798	3412	3,957	13,205	15,236	16,498
A1	trecho18	U/a	BACK	S2	S2	27	362	1609	2240	3419	3,65	11,557	13,769	16,511
A1	trecho18	i/t	FRONT	S2	S3	45	272	2216	2446	3557	2,737	13,697	14,354	16,755
A1	trecho18	a/t	CENTRAL	S2	S4	134	548	1411	1883	3283	5,328	10,692	12,606	16,258
A1	trecho18	a/t	CENTRAL	S2	S1	77	568	1459	2125	3386	5,494	10,911	13,416	16,451
A1	trecho18	U/a	BACK	S2	S2	70	276	1395	2146	3253	2,779	10,618	13,482	16,2
A1	trecho18	oh/a	BACK	S2	S1	78	501	1001	2058	3291	4,928	8,533	13,202	16,273
A1	trecho18	eh/t	FRONT	S2	S2	50	426	1529	2285	3355	4,257	11,219	13,901	16,393
A1	trecho18	e/a	FRONT	S2	S3	27	330	1486	2188	3148	3,333	11,031	13,612	15,993
A1	trecho18	e/a	FRONT	S2	S4	73	389	2090	2827	3452	3,91	13,305	15,303	16,571
A1	trecho18	A/a	CENTRAL	S2	S1	42	476	1881	2523	3487	4,709	12,599	14,558	16,633
A1	trecho18	u/t	BACK	S2	S2	80	327	1307	2475	3575	3,303	10,196	14,432	16,786
A1	trecho18	i/t	FRONT	S2	S3	89	241	2325	3142	3276	2,406	14,017	15,981	16,244
A1	trecho18	A/a	CENTRAL	S2	S4	62	397	1945	2588	3609	3,986	12,824	14,726	16,844
A1	trecho19	i/t	FRONT	S2	S1	308	306	2262	3139	3679	3,09	13,834	15,975	16,961
A1	trecho19	i/t	FRONT	S2	S2	63	251	2319	3317	3735	2,514	14	16,322	17,053
A1	trecho19	a/t	CENTRAL	S2	S3	44	551	1724	2056	3058	5,353	12,016	13,195	15,808
A1	trecho19	a/t	CENTRAL	S2	S4	61	632	1368	2373	3616	6,007	10,49	14,153	16,856
A1	trecho19	A/a	CENTRAL	S2	S1	223	613	1229	2097	3609	5,857	9,802	13,328	16,844
A1	trecho19	oh/a	BACK	S2	S2	73	540	943	1947	3540	5,261	8,179	12,83	16,726
A1	trecho19	U/a	BACK	S2	S3	89	623	2069	2694	3576	5,936	13,238	14,989	16,788
A1	trecho19	u/t	BACK	S2	S4	38	342	1057	2229	3044	3,453	8,863	13,736	15,779
A1	trecho19	a/t	CENTRAL	S2	S1	51	549	1415	2255	3170	5,336	10,71	13,813	16,037
A1	trecho19	i/t	FRONT	S2	S2	31	428	1715	2495	3386	4,275	11,981	14,485	16,451
A1	trecho19	A/a	CENTRAL	S2	S3	26	405	1377	2558	3143	4,061	10,533	14,649	15,983
A1	trecho19	a/a	CENTRAL	S2	S4	75	596	1235	2009	3196	5,721	9,833	13,04	16,088
A1	trecho19	e/t	FRONT	S2	S1	84	342	2013	2601	3699	3,453	13,054	14,759	16,994
A1	trecho19	A/a	CENTRAL	S2	S2	86	506	1260	2232	3368	4,971	9,961	13,745	16,417
A1	trecho20	i/t	FRONT	S2	S3	62	294	2170	2731	3586	2,967	13,557	15,078	16,805
A1	trecho20	i/t	FRONT	S2	S4	47	384	2130	2685	3612	3,862	13,432	14,967	16,849
A1	trecho20	a/a	CENTRAL	S2	S1	103	627	1263	2140	3408	5,968	9,976	13,464	16,491
A1	trecho20	i/t	FRONT	S2	S2	66	322	2289	2770	3675	3,253	13,913	15,171	16,955
A1	trecho20	A/a	CENTRAL	S2	S3	76	601	1530	2236	3175	5,762	11,223	13,757	16,047
A1	trecho20	A/a	CENTRAL	S2	S4	50	487	1485	2262	3663	4,806	11,027	13,834	16,935
A1	trecho20	a/t	CENTRAL	S2	S1	134	532	1493	1965	3344	5,193	11,062	12,892	16,373
A1	trecho20	a/t	CENTRAL	S2	S2	149	498	1387	2241	3688	4,902	10,58	13,772	16,976
A1	trecho20	a/t	CENTRAL	S2	S3	66	620	1387	2071	3502	5,913	10,58	13,244	16,659
A1	trecho20	a/a	CENTRAL	S2	S4	213	758	1324	2188	3690	6,947	10,279	13,612	16,98
A1	trecho20	i/t	FRONT	S2	S1	252	291	2292	3239	3697	2,936	13,922	16,173	16,991
A1	trecho21	u/a	BACK	S2	S2	118	423	996	2367	3370	4,229	8,503	14,136	16,421
A1	trecho21	i/t	FRONT	S2	S3	117	280	2223	2849	3785	2,821	13,718	15,353	17,133
A1	trecho21	o/t	BACK	S2	S4	71	419	802	2172	3416	4,192	7,255	13,563	16,506
A1	trecho21	a/t	CENTRAL	S2	S1	74	545	1128	2018	3247	5,303	9,263	13,07	16,188
A1	trecho21	eh/t	FRONT	S2	S2	92	458	1835	2641	3538	4,548	12,433	14,859	16,722
A1	trecho21	A/a	CENTRAL	S2	S3	68	528	1106	2025	3167	5,16	9,141	13,094	16,031
A1	trecho21	u/t	BACK	S2	S4	38	358	1171	2300	3428	3,611	9,497	13,945	16,527
A1	trecho21	A/a	CENTRAL	S2	S1	78	498	1406	2276	3490	4,902	10,669	13,875	16,638
A1	trecho21	oh/t	BACK	S2	S1	51	477	1330	2331	3419	4,718	10,308	14,034	16,511
A1	trecho21	A/a	CENTRAL	S2	S2	61	509	1325	2340	3388	4,997	10,284	14,06	16,454
A1	trecho21	a/t	CENTRAL	S2	S3	91	656	1281	2152	3190	6,193	10,067	13,501	16,077
A1	trecho22	oh/t	BACK	S2	S4	57	530	957	2250	3331	5,177	8,266	13,798	16,348
A1	trecho22	U/a	BACK	S2	S1	59	400	1157	2242	3236	4,014	9,422	13,775	16,167
A1	trecho22	a/a	CENTRAL	S2	S2	127	680	1297	2104	3231	6,376	10,146	13,35	16,157
A1	trecho22	U/a	BACK	S2	S3	42	314	1264	2386	3600	3,172	9,981	14,189	16,829
A1	trecho22	u/a	BACK	S2	S4	74	337	949	2484	3533	3,403	8,216	14,456	16,714
A1	trecho22	u/t	BACK	S2	S1	92	281	1043	2355	3552	2,832	8,782	14,102	16,747
A1	trecho23	i/t	FRONT	S2	S2	92	400	2056	2962	3690	4,014	13,195	15,604	16,98
A1	trecho23	U/a	BACK	S2	S3	54	439	1166	2422	3457	4,376	9,47	14,288	16,58
A1	trecho23	oh/t	BACK	S2	S4	214	531	990	2396	3359	5,185	8,467	14,217	16,401
A1	trecho23	A/a	CENTRAL	S2	S1	117	545	1414	2439	3304	5,303	10,706	14,335	16,298
A1	trecho23	eh/t	FRONT	S2	S2	169	426	1762	2671	3245	4,257	12,162	14,933	16,184
A1	trecho23	a/a	CENTRAL	S2	S3	228	646	1360	2384	3400	6,116	10,452	14,183	16,476
A1	trecho23	i/t	FRONT	S2	S4	251	264	2012	3117	3474	2,652	13,05	15,93	16,61
A1	trecho24	o/t	BACK	S2	S1	44	476	1067	2392	3404	4,709	8,92	14,206	16,484
A1	trecho24	a/a	CENTRAL	S2	S2	78	620	1194	2102	3266	5,913	9,619	13,344	16,225
A1	trecho24	oh/t	BACK	S2	S3	91	474	818	2232	3314	4,691	7,364	13,745	16,316
A1	trecho24	i/t	FRONT	S3	S4	46	268	2155	2774	3461	2,695	13,51	15,18	16,587
A1	trecho24	U/a	BACK	S3	S1	53	346	712	2435	3504	3,493	6,614	14,324	16,663
A1	trecho24	a/t	CENTRAL	S3	S2	107	639	1255	2105	3441	6,062	9,935	13,353	16,551
A1	trecho24	oh/t	BACK	S3	S3	77	513	1010	2219	3291	5,031	8,587	13,706	16,273
A1	trecho24	u/a	BACK	S3	S4	51	268	900	2455	3373	2,695	7,907	14,378	16,427
A1	trecho25	i/a	FRONT	S3	S1	26	295	1954	2486	3739	2,977	12,854	14,461	17,06
A1	trecho25	eh/a	FRONT	S3	S2	49	523	1619	2321	3520	5,117	11,598	14,005	16,691
A1	trecho25	a/a	CENTRAL	S3	S3	62	546	1324	2271	3410	5,311	10,279	13,86	16,495
A1	trecho25	o/t	BACK	S3	S4	70	387	1427	2261	3457	3,891	10,766	13,831	16,58
A1	trecho25	i/t	FRONT	S3	S1	33	311	2078	2609	3578	3,141	13,267	14,779	16,791
A1	trecho25	i/t	FRONT	S3	S2	90	291	2173	2671	3477	2,936	13,566	14,933	16,615
A1	trecho25	A/a	CENTRAL	S3	S3	49	500	1749	2492	3313	4,919	12,112	14,477	16,315
A1	trecho25	i/t	FRONT	S3	S4	158	312	2139	2852	3447	3,152	13,46	15,36	16,562
A1	trecho25	o/t	BACK	S3	S1	112	389	1045	2446	3387	3,91	8,793	14,354	16,453
A1	trecho25	U/a	BACK	S3	S2	21	331	968	2344	3559	3,343	8,333	14,071	16,759
A1	trecho25	A/a	CENTRAL	S3	S3	69	569	1424	2225	3791	5,502	10,752	13,724	17,143
A1	trecho26	i/t	FRONT	S3	S4	74	373	2027	2877	3667	3,756	13,1	15,416	16,942
A1	trecho26	a/a	CENTRAL	S3	S1	76	596	1193	1936	3184	5,721	9,614	12,792	16,065
A1	trecho26	o/a	BACK	S3	S2	114	382	860	2330	3230	3,843	7,646	14,031	16,155
A1	trecho26	u/t	BACK	S3	S1	37	419	1555	2367	3450	4,192	11,33	14,136	16,567
A1	trecho26	i/t	FRONT	S3	S2	30	278	2224	2539	3376	2,8	13,721	14,6	16,432
A1	trecho26	i/t	FRONT	S3	S3	18	386	2373	2746	3688	3,881	14,153	15,114	16,976
A1	trecho26	oh/t	BACK	S3	S4	87	470	972	2205	3342	4,655	8,358	13,664	16,369
A1	trecho26	o/a	BACK	S3	S1	25	415	1177	1907	3210	4,155	9,529	12,691	16,116
A1	trecho26	o/a	BACK	S3	S2	90	408	1030	2365	3492	4,089	8,706	14,13	16,642
A1	trecho26	u/t	BACK	S3	S3	26	343	1545	2300	3142	3,463	11,288	13,945	15,981
A1	trecho26	i/t	FRONT	S3	S4	42	290	2183	2515	3762	2,926	13,597	14,538	17,097
A1	trecho26	a/a	CENTRAL	S3	S1	41	517	1587	2432	3672	5,066	11,465	14,316	16,95
A1	trecho26	i/t	FRONT	S3	S2	61	366	2016	2659	3644	3,689	13,064	14,904	16,903
A1	trecho26	a/a	CENTRAL	S3	S3	31	506	1683	2471	3604	4,971	11,856	14,421	16,836
A1	trecho26	i/t	FRONT	S3	S4	38	394	1944	2561	3510	3,957	12,82	14,657	16,673
A1	trecho26	i/a	FRONT	S3	S1	51	277	2097	2448	3557	2,79	13,328	14,359	16,755
A1	trecho26	a/t	CENTRAL	S3	S2	102	575	1340	2364	3360	5,551	10,356	14,127	16,403
A1	trecho26	a/t	CENTRAL	S3	S3	109	651	1345	2245	3340	6,155	10,381	13,784	16,365
A1	trecho27	a/a	CENTRAL	S3	S4	123	494	1469	2227	3328	4,867	10,956	13,73	16,343
A1	trecho27	A/a	CENTRAL	S3	S1	46	350	1764	2587	3602	3,532	12,169	14,723	16,832
A1	trecho27	o/a	BACK	S3	S2	93	423	982	2381	3385	4,229	8,419	14,175	16,449
A1	trecho27	e/t	FRONT	S3	S3	41	426	1997	2550	3116	4,257	13	14,629	15,928
A1	trecho27	a/t	CENTRAL	S3	S4	151	693	1277	2085	3644	6,473	10,047	13,289	16,903
A1	trecho27	A/a	CENTRAL	S3	S1	70	471	1410	2283	4115	4,664	10,687	13,895	17,63
A1	trecho27	i/t	FRONT	S3	S2	268	227	2161	3257	3326	2,253	13,529	16,208	16,339
A1	trecho28	i/t	FRONT	S3	S3	236	294	2186	2991	3547	2,967	13,606	15,666	16,738
A1	trecho28	A/a	CENTRAL	S3	S4	47	449	1825	2514	3476	4,467	12,397	14,535	16,613
A1	trecho28	i/t	FRONT	S3	S1	60	277	2252	2952	3477	2,79	13,804	15,582	16,615
A1	trecho28	oh/t	BACK	S3	S2	93	543	958	2250	3196	5,286	8,272	13,798	16,088
A1	trecho28	i/t	FRONT	S3	S3	296	268	2291	3077	3422	2,695	13,919	15,848	16,516
A1	trecho29	e/t	FRONT	S3	S4	55	326	2111	2744	3628	3,293	13,372	15,109	16,876
A1	trecho29	a/a	CENTRAL	S3	S1	109	534	1135	2127	3384	5,21	9,302	13,423	16,447
A1	trecho29	o/t	BACK	S3	S2	38	425	973	2418	3277	4,247	8,364	14,277	16,246
A1	trecho29	u/t	BACK	S3	S3	83	328	618	2436	3437	3,313	5,897	14,326	16,544
A1	trecho29	eh/t	FRONT	S3	S4	75	468	1674	2516	3601	4,638	11,82	14,54	16,831
A1	trecho29	i/t	FRONT	S3	S1	14	307	2164	2726	3800	3,101	13,538	15,066	17,157
A1	trecho29	i/t	FRONT	S3	S2	31	359	2373	2770	3534	3,62	14,153	15,171	16,715
A1	trecho29	A/a	CENTRAL	S3	S3	72	480	1819	2464	3525	4,744	12,375	14,402	16,7
A1	trecho29	a/a	CENTRAL	S3	S4	135	756	1497	2308	3579	6,933	11,08	13,968	16,793
A1	trecho29	i/t	FRONT	S3	S1	140	270	2236	3137	3696	2,716	13,757	15,97	16,989
A1	trecho29	oh/t	BACK	S3	S2	96	500	1173	2204	3367	4,919	9,508	13,66	16,416
A1	trecho29	A/a	CENTRAL	S3	S3	99	609	1243	2040	3298	5,826	9,874	13,143	16,286
A1	trecho29	A/a	CENTRAL	S3	S4	118	325	1259	1722	3311	3,283	9,956	12,009	16,311
A1	trecho30	i/t	FRONT	S3	S1	74	313	2097	2600	3459	3,162	13,328	14,756	16,583
A1	trecho30	A/a	CENTRAL	S3	S2	35	464	1645	2451	3400	4,602	11,704	14,367	16,476
A1	trecho30	a/a	CENTRAL	S3	S3	78	611	1198	2124	3340	5,841	9,64	13,413	16,365
A1	trecho30	i/a	FRONT	S3	S1	22	341	1497	2382	3729	3,443	11,08	14,178	17,043
A1	trecho30	a/t	CENTRAL	S3	S2	120	651	1293	2203	3577	6,155	10,126	13,657	16,79
A1	trecho30	oh/t	BACK	S3	S3	143	471	1035	2208	3219	4,664	8,735	13,673	16,134
A1	trecho30	i/t	FRONT	S3	S4	128	291	2384	2643	3584	2,936	14,183	14,864	16,802
A1	trecho30	A/a	CENTRAL	S3	S1	70	468	1791	2423	3476	4,638	12,271	14,291	16,613
A1	trecho30	e/a	FRONT	S3	S2	62	400	2054	2587	3660	4,014	13,189	14,723	16,93
A1	trecho30	e/t	FRONT	S3	S3	45	353	1999	2479	3655	3,562	13,007	14,442	16,922
A1	trecho30	a/a	CENTRAL	S3	S4	100	605	1408	2421	3495	5,794	10,678	14,286	16,647
A1	trecho30	i/t	FRONT	S3	S1	116	315	2095	2966	3595	3,182	13,321	15,613	16,82
A1	trecho31	oh/t	BACK	S3	S2	96	514	1229	2296	3320	5,04	9,802	13,933	16,328
A1	trecho31	A/a	CENTRAL	S3	S3	22	462	1380	2038	3364	4,584	10,547	13,137	16,41
A1	trecho31	a/t	CENTRAL	S3	S4	63	611	1382	2413	3867	5,841	10,557	14,264	17,262
A1	trecho31	i/t	FRONT	S3	S1	50	303	2173	2475	3505	3,06	13,566	14,432	16,665
A1	trecho31	u/t	BACK	S3	S2	45	369	1097	2361	3473	3,718	9,091	14,119	16,608
A1	trecho31	oh/a	BACK	S3	S3	122	510	1023	2271	3239	5,006	8,664	13,86	16,173
A1	trecho31	a/t	CENTRAL	S3	S4	66	534	1361	2249	3174	5,21	10,457	13,795	16,045
A1	trecho31	u/t	BACK	S3	S1	51	341	1157	2392	3415	3,443	9,422	14,206	16,504
A1	trecho31	i/a	FRONT	S3	S2	45	344	1469	2276	3161	3,473	10,956	13,875	16,019
A1	trecho31	eh/t	FRONT	S3	S3	103	481	1471	2397	3502	4,753	10,964	14,219	16,659
A1	trecho31	A/a	CENTRAL	S3	S4	52	504	1300	2235	3313	4,954	10,161	13,754	16,315
A1	trecho31	e/t	FRONT	S3	S1	73	291	1972	2436	3748	2,936	12,916	14,326	17,074
A1	trecho31	oh/t	BACK	S3	S2	55	456	1351	2442	3508	4,53	10,409	14,343	16,67
A1	trecho31	A/a	CENTRAL	S3	S3	58	364	1253	2430	3116	3,669	9,925	14,31	15,928
A1	trecho	A/a	CENTRAL	S3	S4	147	622	1362	2117	2979	5,928	10,462	13,391	15,641
A1	trecho	i/t	FRONT	S3	S1	93	271	2219	3099	3487	2,727	13,706	15,893	16,633
A1	trecho	a/t	CENTRAL	S3	S2	67	575	1632	2790	3599	5,551	11,651	15,217	16,827
A1	trecho	oh/a	BACK	S3	S3	71	569	1077	2340	3087	5,502	8,978	14,06	15,868
A1	trecho	i/t	FRONT	S3	S4	83	314	2222	2881	3589	3,172	13,715	15,425	16,81
A1	trecho	A/a	CENTRAL	S3	S1	85	553	1757	2168	3437	5,37	12,143	13,55	16,544
A1	trecho	e/t	FRONT	S3	S2	60	361	2209	2807	3627	3,64	13,676	15,257	16,875
A1	trecho	I/a	FRONT	S3	S3	60	281	2297	2944	3557	2,832	13,936	15,565	16,755
A1	trecho	i/t	FRONT	S3	S4	70	270	2138	2719	3372	2,716	13,457	15,049	16,425
A1	trecho	U/a	BACK	S3	S1	63	385	1119	2493	3379	3,872	9,214	14,48	16,438
A1	trecho	a/t	CENTRAL	S3	S2	108	620	1207	2225	3348	5,913	9,688	13,724	16,38
A1	trecho	a/a	CENTRAL	S3	S3	84	745	1390	2154	3380	6,854	10,594	13,507	16,44
A1	trecho	e/t	FRONT	S3	S4	77	359	2140	2765	3479	3,62	13,464	15,159	16,619
A1	trecho	I/a	FRONT	S3	S1	322	261	2302	3187	3541	2,621	13,951	16,071	16,728
A1	trecho	i/a	FRONT	S3	S2	69	270	2170	2892	3395	2,716	13,557	15,45	16,467
A1	trecho	eh/t	FRONT	S3	S3	43	581	1326	2227	3521	5,6	10,289	13,73	16,693
A1	trecho	A/a	CENTRAL	S3	S4	72	660	1254	2317	3479	6,224	9,93	13,994	16,619
A1	trecho	oh/t	BACK	S3	S1	133	473	776	2415	3201	4,682	7,074	14,269	16,098
A1	trecho	A/a	CENTRAL	S3	S2	59	648	1116	2081	3632	6,131	9,197	13,276	16,883
A1	trecho	i/a	FRONT	S3	S3	81	293	2175	2875	3260	2,957	13,572	15,412	16,213
A1	trecho	U/a	BACK	S3	S4	39	393	1596	2247	3471	3,948	11,503	13,789	16,605
A1	trecho	i/t	FRONT	S3	S1	100	308	2169	2601	3566	3,111	13,554	14,759	16,771
A1	trecho	a/a	CENTRAL	S3	S2	70	625	1503	2178	3394	5,952	11,106	13,581	16,465
A1	trecho	eh/t	FRONT	S3	S3	29	541	1328	2064	3558	5,269	10,298	13,221	16,757
A1	trecho	A/a	CENTRAL	S3	S4	44	584	1287	2062	3539	5,624	10,097	13,215	16,724
A1	trecho	i/t	FRONT	S3	S1	57	272	2274	2575	3638	2,737	13,869	14,693	16,893
A1	trecho	a/t	CENTRAL	S4	S2	209	758	1264	2198	3504	6,947	9,981	13,642	16,663
A1	trecho	A/a	CENTRAL	S4	S3	70	623	1199	2011	3138	5,936	9,646	13,047	15,973
A1	trecho	A/a	CENTRAL	S4	S4	63	544	1703	2611	3638	5,295	11,934	14,784	16,893
A1	trecho	eh/t	FRONT	S4	S1	124	493	1652	2501	3264	4,858	11,732	14,501	16,221
A1	trecho	A/a	CENTRAL	S4	S2	66	609	1333	2111	3201	5,826	10,323	13,372	16,098
A1	trecho	a/t	CENTRAL	S4	S3	98	647	1236	2053	3340	6,124	9,838	13,186	16,365
A1	trecho	U/a	BACK	S4	S4	56	345	1178	2410	3348	3,483	9,534	14,255	16,38
A1	trecho	u/t	BACK	S4	S1	42	316	978	2378	3338	3,192	8,394	14,167	16,362
A1	trecho	e/t	FRONT	S4	S2	112	330	2130	2595	3322	3,333	13,432	14,744	16,332
A1	trecho	oh/t	BACK	S4	S3	81	544	1249	2271	3358	5,295	9,905	13,86	16,399
A1	trecho	e/t	FRONT	S4	S4	90	379	1810	2440	3482	3,814	12,342	14,337	16,624
A1	trecho	U/a	BACK	S4	S1	45	415	1265	2560	4012	4,155	9,986	14,654	17,481
A1	trecho	u/t	BACK	S4	S2	114	352	798	2437	3499	3,552	7,227	14,329	16,654
A1	trecho	o/t	BACK	S4	S3	52	388	1069	2315	3456	3,9	8,932	13,988	16,578
A1	trecho	U/a	BACK	S4	S4	40	316	973	2381	3416	3,192	8,364	14,175	16,506
A1	trecho	u/t	BACK	S4	S1	42	329	1141	2450	3463	3,323	9,335	14,364	16,59
A1	trecho	o/t	BACK	S4	S2	111	386	1078	2377	3473	3,881	8,983	14,164	16,608
A1	trecho	I/a	FRONT	S4	S3	104	308	2051	2555	3485	3,111	13,179	14,642	16,629
A1	trecho	i/t	FRONT	S4	S4	243	263	2228	3184	3569	2,642	13,733	16,065	16,776
A1	trecho	a/t	CENTRAL	S4	S1	75	787	1352	2201	4049	7,151	10,414	13,651	17,535
A1	trecho	o/a	BACK	S4	S2	72	436	891	2444	3407	4,349	7,849	14,348	16,489
A1	trecho	e/t	FRONT	S4	S3	161	327	2156	2820	3507	3,303	13,513	15,287	16,668
A1	trecho	A/a	CENTRAL	S4	S4	65	611	1659	2407	3702	5,841	11,76	14,247	16,999
A1	trecho	A/a	CENTRAL	S4	S1	39	473	1511	2441	3498	4,682	11,141	14,34	16,652
A1	trecho	i/t	FRONT	S4	S2	49	295	2067	2737	3420	2,977	13,231	15,093	16,513
A1	trecho	U/a	BACK	S4	S3	126	329	879	2359	3293	3,323	7,771	14,113	16,277
A1	trecho	i/t	FRONT	S4	S4	121	260	2103	2727	3288	2,61	13,347	15,069	16,267
A1	trecho	i/t	FRONT	S4	S1	57	312	2070	2710	3434	3,152	13,241	15,028	16,538
A1	trecho	u/t	BACK	S4	S2	53	341	1103	2247	3492	3,443	9,124	13,789	16,642
A1	trecho	a/t	CENTRAL	S4	S1	90	644	1572	2240	3364	6,1	11,402	13,769	16,41
A1	trecho	A/a	CENTRAL	S4	S2	63	541	1549	2365	3457	5,269	11,305	14,13	16,58
A1	trecho	i/a	FRONT	S4	S3	50	385	1902	2694	3510	3,872	12,674	14,989	16,673
A1	trecho	o/a	BACK	S4	S4	108	425	957	2405	3344	4,247	8,266	14,242	16,373
A1	trecho	i/t	FRONT	S4	S1	131	266	2118	3093	3481	2,674	13,394	15,881	16,622
A1	trecho	u/t	BACK	S4	S2	123	397	1114	2338	3389	3,986	9,186	14,054	16,456
A1	trecho	eh/a	FRONT	S4	S3	118	488	1725	2648	3438	4,814	12,02	14,876	16,545
A1	trecho	a/t	CENTRAL	S4	S4	251	672	1324	2308	3496	6,315	10,279	13,968	16,649
A1	trecho	U/a	BACK	S4	S1	39	396	1397	2555	3478	3,976	10,627	14,642	16,617
A1	trecho	A/a	CENTRAL	S4	S2	100	644	1433	2248	3509	6,1	10,793	13,792	16,672
A1	trecho	a/t	CENTRAL	S4	S3	107	769	1260	2144	3385	7,025	9,961	13,476	16,449
A1	trecho	A/a	CENTRAL	S4	S4	64	489	1287	2237	3435	4,823	10,097	13,76	16,54
A1	trecho	oh/a	BACK	S4	S1	58	543	1078	2142	3259	5,286	8,983	13,47	16,211
A1	trecho	i/t	FRONT	S4	S2	93	305	2063	2893	3485	3,08	13,218	15,452	16,629
A1	trecho	A/a	CENTRAL	S4	S3	48	451	1682	2511	3386	4,485	11,852	14,527	16,451
A1	trecho	a/t	CENTRAL	S4	S4	96	609	1379	2311	3517	5,826	10,542	13,977	16,686
A1	trecho	o/t	BACK	S4	S1	113	404	856	2356	3469	4,052	7,62	14,105	16,601
A1	trecho	i/t	FRONT	S4	S2	135	266	2282	3134	3421	2,674	13,893	15,964	16,515
A1	trecho	o/t	BACK	S4	S3	156	373	909	2340	3462	3,756	7,964	14,06	16,588
A1	trecho	i/a	FRONT	S4	S4	43	283	2061	2465	3586	2,853	13,212	14,405	16,805
A1	trecho	i/a	FRONT	S4	S1	65	360	2118	2857	3319	3,63	13,394	15,371	16,326
A1	trecho	a/t	CENTRAL	S4	S2	90	591	1578	2315	3503	5,681	11,428	13,988	16,661
A1	trecho	u/a	BACK	S4	S3	47	353	1090	2496	3589	3,562	9,051	14,487	16,81
A1	trecho	i/a	FRONT	S4	S4	53	275	2216	2618	3519	2,769	13,697	14,802	16,689
A1	trecho	o/a	BACK	S4	S1	91	392	1048	2304	3400	3,938	8,811	13,956	16,476
A1	trecho	e/t	FRONT	S4	S2	124	366	2016	2725	3479	3,689	13,064	15,064	16,619
A1	trecho	a/t	CENTRAL	S4	S3	262	676	1375	2305	3565	6,345	10,524	13,959	16,769
A1	trecho	a/t	CENTRAL	S4	S4	69	678	1486	2659	3505	6,361	11,031	14,904	16,665
A1	trecho	a/t	CENTRAL	S4	S1	98	662	1381	2205	3565	6,239	10,552	13,664	16,769
A1	trecho	a/t	CENTRAL	S4	S2	69	668	1404	2564	3517	6,285	10,659	14,665	16,686
A1	trecho	a/a	CENTRAL	S4	S3	137	663	1321	2305	3494	6,247	10,264	13,959	16,645
A1	trecho	i/t	FRONT	S4	S4	136	271	2151	2862	3292	2,727	13,498	15,383	16,275
A1	trecho	A/a	CENTRAL	S4	S1	67	504	1722	2543	3050	4,954	12,009	14,611	15,791
A1	trecho	e/t	FRONT	S4	S2	73	382	2258	2373	3343	3,843	13,822	14,153	16,371
A1	trecho	i/a	FRONT	S4	S3	33	478	1687	2448	3535	4,726	11,872	14,359	16,717
A1	trecho	a/t	CENTRAL	S4	S4	48	491	1347	2515	3656	4,841	10,39	14,538	16,923
A1	trecho	a/t	CENTRAL	S4	S1	57	633	1351	2296	3348	6,015	10,409	13,933	16,38
A1	trecho	e/a	FRONT	S4	S2	70	351	2050	2618	3359	3,542	13,176	14,802	16,401
A1	trecho	i/t	FRONT	S4	S3	40	420	1963	2637	3511	4,201	12,885	14,849	16,675
A1	trecho	A/a	CENTRAL	S4	S4	242	597	1360	2306	3478	5,73	10,452	13,962	16,617
A1	trecho	o/t	BACK	S4	S1	70	384	804	2574	3501	3,862	7,269	14,69	16,658
A1	trecho	U/a	BACK	S4	S2	57	292	1527	2161	3239	2,946	11,21	13,529	16,173
A1	trecho	oh/t	BACK	S4	S3	87	528	1082	2046	3235	5,16	9,006	13,163	16,165
A1	trecho	u/t	BACK	S4	S4	75	374	993	2313	3554	3,766	8,485	13,982	16,75
A1	trecho	oh/t	BACK	S4	S1	88	476	1096	2038	3301	4,709	9,085	13,137	16,292
A1	trecho	a/t	CENTRAL	S4	S2	75	644	1177	2048	3364	6,1	9,529	13,169	16,41
A1	trecho	i/t	FRONT	S4	S3	221	289	2252	3054	3557	2,915	13,804	15,8	16,755
A1	trecho	o/t	BACK	S4	S4	84	411	935	2651	3456	4,117	8,129	14,884	16,578
A1	trecho	a/t	CENTRAL	S4	S1	134	648	1403	2224	3433	6,131	10,655	13,721	16,536
A1	trecho	eh/t	FRONT	S4	S2	188	561	1796	2753	3728	5,436	12,29	15,13	17,042
A1	trecho	A/a	CENTRAL	S4	S3	50	605	1413	2193	3182	5,794	10,701	13,627	16,061
A1	trecho	a/t	CENTRAL	S4	S4	56	708	1292	2081	3153	6,584	10,121	13,276	16,003
A1	trecho	oh/t	BACK	S4	S1	72	567	1076	2283	3161	5,486	8,972	13,895	16,019
A1	trecho	e/a	FRONT	S4	S2	59	371	1878	2351	3381	3,737	12,589	14,091	16,441
A1	trecho	i/t	FRONT	S4	S3	46	321	2364	3032	3570	3,243	14,127	15,754	16,778
A1	trecho	e/a	FRONT	S4	S4	45	364	1920	2416	3508	3,669	12,737	14,272	16,67
A1	trecho	e/t	FRONT	S4	S1	62	395	1968	2595	3700	3,967	12,902	14,744	16,996
A1	trecho	e/t	FRONT	S4	S2	63	459	1806	2471	3514	4,557	12,327	14,421	16,681
A1	trecho	a/a	CENTRAL	S4	S3	141	556	1244	2213	3441	5,395	9,879	13,688	16,551
A1	trecho	i/t	FRONT	S4	S4	242	230	2344	3238	3441	2,286	14,071	16,171	16,551
A1	trecho	oh/a	BACK	S4	S1	119	540	1048	2189	3190	5,261	8,811	13,615	16,077
A1	trecho	a/t	CENTRAL	S4	S2	157	662	1384	2115	3369	6,239	10,566	13,385	16,419
A1	trecho	u/t	BACK	S4	S3	64	459	989	2410	3476	4,557	8,461	14,255	16,613
A1	trecho	e/t	FRONT	S4	S4	48	347	1482	2350	3505	3,503	11,013	14,088	16,665
A1	trecho	e/t	FRONT	S4	S1	40	320	2172	2562	3728	3,233	13,563	14,66	17,042
A1	trecho	i/a	FRONT	S4	S2	100	253	2334	2858	3604	2,535	14,043	15,373	16,836
A1	trecho	eh/t	FRONT	S4	S3	164	487	1738	2449	3555	4,806	12,07	14,362	16,752
A1	trecho	e/t	FRONT	S4	S4	138	371	2064	2631	3755	3,737	13,221	14,834	17,085
A1	trecho	a/a	CENTRAL	S4	S1	105	583	1242	2094	3431	5,616	9,869	13,318	16,533
A1	trecho	i/t	FRONT	S4	S2	63	293	2180	2713	3180	2,957	13,587	15,035	16,057
A1	trecho	A/a	CENTRAL	S4	S3	70	451	1832	2490	3474	4,485	12,423	14,472	16,61
A1	trecho	u/t	BACK	S4	S4	60	436	878	2408	3408	4,349	7,764	14,25	16,491
A1	trecho	a/t	CENTRAL	S4	S1	103	576	1174	1995	3234	5,559	9,513	12,994	16,163
A1	trecho	u/t	BACK	S4	S2	43	387	1108	2568	3473	3,891	9,152	14,675	16,608
A1	trecho	A/a	CENTRAL	S4	S3	36	507	1175	2176	3558	4,98	9,518	13,575	16,757
A1	trecho	a/a	CENTRAL	S4	S4	134	663	1338	2240	3343	6,247	10,347	13,769	16,371
A1	trecho	eh/t	FRONT	S4	S1	63	495	1759	2513	3542	4,876	12,151	14,532	16,729
A1	trecho	A/a	CENTRAL	S4	S2	96	371	1415	1832	2825	3,737	10,71	12,423	15,298
A2	trecho	a/t	CENTRAL	S1	S3	101	636	1378	2163	3524	6,038	10,538	13,535	16,698
A2	trecho	eh/t	FRONT	S1	S4	165	474	1487	2312	3648	4,691	11,036	13,98	16,91
A2	trecho	o/t	BACK	S1	S1	84	438	896	2408	3376	4,367	7,881	14,25	16,432
A2	trecho	e/t	FRONT	S1	S1	74	347	1935	2589	3674	3,503	12,789	14,729	16,953
A2	trecho	eh/t	FRONT	S1	S2	356	503	1612	2402	3421	4,945	11,569	14,233	16,515
A2	trecho	eh/t	FRONT	S1	S3	495	488	1737	2399	3819	4,814	12,066	14,225	17,187
A2	trecho	o/a	BACK	S1	S4	60	409	1225	2338	3302	4,099	9,782	14,054	16,294
A2	trecho	e/t	FRONT	S1	S1	133	396	1767	2505	3315	3,976	12,181	14,511	16,318
A2	trecho	oh/a	BACK	S1	S2	120	553	1262	2185	3277	5,37	9,971	13,603	16,246
A2	trecho	a/t	CENTRAL	S1	S3	110	596	1460	2573	3668	5,721	10,915	14,688	16,943
A2	trecho	u/t	BACK	S1	S4	71	409	1607	2606	3387	4,099	11,548	14,772	16,453
A2	trecho	i/t	FRONT	S1	S1	66	317	2017	2628	3579	3,202	13,067	14,827	16,793
A2	trecho	U/a	BACK	S1	S2	72	298	1871	2525	3218	3,008	12,564	14,564	16,132
A2	trecho	oh/a	BACK	S1	S3	64	480	1190	2198	3141	4,744	9,598	13,642	15,979
A2	trecho	eh/a	FRONT	S1	S4	44	452	1451	2295	3527	4,494	10,875	13,93	16,703
A2	trecho	a/a	CENTRAL	S1	S1	78	315	1958	2453	3500	3,182	12,868	14,373	16,656
A2	trecho	U/a	BACK	S1	S2	132	337	1810	2147	3368	3,403	12,342	13,485	16,417
A2	trecho	i/t	FRONT	S1	S3	91	328	1922	2361	3276	3,313	12,744	14,119	16,244
A2	trecho	oh/a	BACK	S1	S4	119	542	1356	2132	3232	5,278	10,433	13,438	16,159
A2	trecho	a/t	CENTRAL	S1	S1	149	653	1367	2158	3804	6,17	10,486	13,52	17,163
A2	trecho	a/t	CENTRAL	S1	S2	83	590	1310	2075	3673	5,673	10,21	13,257	16,951
A2	trecho	eh/a	FRONT	S1	S3	75	498	1616	2348	3493	4,902	11,585	14,082	16,644
A2	trecho	eh/a	FRONT	S1	S4	101	505	1670	2329	3218	4,963	11,804	14,028	16,132
A2	trecho	e/t	FRONT	S1	S1	81	368	2101	2832	3689	3,708	13,34	15,314	16,978
A2	trecho	e/t	FRONT	S1	S2	104	406	1793	2533	3516	4,071	12,279	14,585	16,684
A2	trecho	eh/t	FRONT	S1	S3	132	523	1587	2451	3645	5,117	11,465	14,367	16,905
A2	trecho	eh/a	FRONT	S1	S4	72	457	1679	2462	3619	4,539	11,84	14,397	16,861
A2	trecho	a/t	CENTRAL	S1	S1	113	605	1264	2448	3293	5,794	9,981	14,359	16,277
A2	trecho	u/t	BACK	S1	S2	40	308	1602	2098	3191	3,111	11,528	13,331	16,079
A2	trecho	a/a	CENTRAL	S1	S3	90	555	1318	2516	3430	5,386	10,25	14,54	16,531
A2	trecho	i/t	FRONT	S1	S4	128	323	1953	2875	3622	3,263	12,851	15,412	16,866
A2	trecho	e/t	FRONT	S1	S1	39	352	1750	2416	3599	3,552	12,116	14,272	16,827
A2	trecho	e/t	FRONT	S1	S2	53	390	1831	2536	3566	3,919	12,419	14,592	16,771
A2	trecho	i/a	FRONT	S1	S3	83	288	2044	2702	3670	2,905	13,156	15,009	16,947
A2	trecho	eh/t	FRONT	S1	S4	94	445	1714	2474	3626	4,431	11,977	14,429	16,873
A2	trecho	i/t	FRONT	S1	S1	51	373	1830	2429	3418	3,756	12,415	14,307	16,509
A2	trecho	o/a	BACK	S1	S2	62	456	1353	2328	3422	4,53	10,419	14,025	16,516
A2	trecho	e/t	FRONT	S1	S3	50	413	1738	2524	3490	4,136	12,07	14,561	16,638
A2	trecho	o/t	BACK	S1	S4	53	504	1002	2170	3140	4,954	8,539	13,557	15,977
A2	trecho	oh/a	BACK	S1	S1	111	548	1132	2135	3179	5,328	9,285	13,448	16,055
A2	trecho	a/t	CENTRAL	S1	S2	213	643	1423	2385	3705	6,093	10,747	14,186	17,004
A2	trecho	o/a	BACK	S1	S3	41	416	1206	2391	2869	4,164	9,683	14,203	15,398
A2	trecho	o/a	BACK	S1	S4	67	424	1432	2334	3317	4,238	10,788	14,043	16,322
A2	trecho	i/t	FRONT	S1	S1	54	284	2016	2567	3495	2,863	13,064	14,672	16,647
A2	trecho	a/a	CENTRAL	S1	S2	33	409	1214	2351	3499	4,099	9,724	14,091	16,654
A2	trecho	a/t	CENTRAL	S1	S3	73	489	1485	2179	3259	4,823	11,027	13,584	16,211
A2	trecho	a/a	CENTRAL	S1	S1	84	502	1069	1847	2855	4,937	8,932	12,477	15,367
A2	trecho	oh/t	BACK	S1	S2	173	480	1041	2236	3760	4,744	8,77	13,757	17,093
A2	trecho	e/t	FRONT	S1	S3	56	375	1788	2464	3493	3,776	12,26	14,402	16,644
A2	trecho	I/a	FRONT	S1	S4	57	377	1568	2144	3067	3,795	11,386	13,476	15,827
A2	trecho	e/t	FRONT	S1	S1	159	382	1963	2603	3510	3,843	12,885	14,764	16,673
A2	trecho	a/t	CENTRAL	S1	S2	107	642	1303	2407	3616	6,085	10,176	14,247	16,856
A2	trecho	e/t	FRONT	S1	S3	109	374	1774	2388	3542	3,766	12,207	14,195	16,729
A2	trecho	o/t	BACK	S1	S4	100	387	1181	2480	3524	3,891	9,55	14,445	16,698
A2	trecho	o/t	BACK	S1	S1	91	379	1309	2401	3433	3,814	10,205	14,231	16,536
A2	trecho	e/t	FRONT	S1	S2	116	399	1983	2696	3586	4,005	12,953	14,994	16,805
A2	trecho	I/a	FRONT	S1	S3	163	323	2225	2945	3611	3,263	13,724	15,567	16,848
A2	trecho	a/a	CENTRAL	S1	S4	81	506	1669	2322	3561	4,971	11,8	14,008	16,762
A2	trecho	e/t	FRONT	S1	S1	42	397	1849	2556	3575	3,986	12,484	14,644	16,786
A2	trecho	I/a	FRONT	S1	S2	35	340	1911	2557	3504	3,433	12,705	14,647	16,663
A2	trecho	eh/a	FRONT	S1	S3	87	512	1792	2558	3556	5,023	12,275	14,649	16,754
A2	trecho	a/t	CENTRAL	S1	S4	60	543	1389	2280	3640	5,286	10,589	13,887	16,897
A2	trecho	a/t	CENTRAL	S1	S1	105	583	1443	2308	3651	5,616	10,838	13,968	16,915
A2	trecho	eh/a	FRONT	S1	S2	65	519	1560	2458	3435	5,083	11,352	14,386	16,54
A2	trecho	i/t	FRONT	S1	S3	1053	314	2169	2931	3471	3,172	13,554	15,536	16,605
A2	trecho	i/t	FRONT	S1	S4	108	332	2081	2766	3542	3,353	13,276	15,161	16,729
A2	trecho	u/t	BACK	S1	S1	75	392	1575	2350	3410	3,938	11,415	14,088	16,495
A2	trecho	eh/a	FRONT	S1	S2	62	571	1506	2460	3592	5,518	11,119	14,391	16,815
A2	trecho	a/a	CENTRAL	S1	S3	73	623	1288	2360	3471	5,936	10,102	14,116	16,605
A2	trecho	a/t	CENTRAL	S1	S4	84	647	1210	2270	3348	6,124	9,703	13,857	16,38
A2	trecho	o/t	BACK	S1	S1	169	402	846	2368	3489	4,033	7,553	14,139	16,636
A2	trecho	a/a	CENTRAL	S1	S2	111	643	1417	2192	3550	6,093	10,72	13,624	16,743
A2	trecho	i/t	FRONT	S1	S3	152	271	2175	3000	3335	2,727	13,572	15,686	16,356
A2	trecho	o/a	BACK	S1	S4	47	474	1069	1977	2883	4,691	8,932	12,933	15,43
A2	trecho	e/a	FRONT	S1	S1	52	396	1855	2440	3440	3,976	12,506	14,337	16,549
A2	trecho	I/a	FRONT	S1	S2	43	329	1896	2349	3547	3,323	12,653	14,085	16,738
A2	trecho	u/t	BACK	S1	S3	54	341	1580	2348	3536	3,443	11,436	14,082	16,719
A2	trecho	oh/t	BACK	S1	S4	128	556	951	2377	3232	5,395	8,229	14,164	16,159
A2	trecho	eh/a	FRONT	S1	S1	94	479	1739	2358	3521	4,735	12,074	14,111	16,693
A2	trecho	a/t	CENTRAL	S1	S2	177	510	1361	1866	3533	5,006	10,457	12,546	16,714
A2	trecho1	i/t	FRONT	S1	S3	401	311	2196	2851	3660	3,141	13,636	15,358	16,93
A2	trecho1	eh/a	FRONT	S1	S4	44	506	1682	2478	3636	4,971	11,852	14,44	16,89
A2	trecho1	a/t	CENTRAL	S1	S1	87	543	1248	2020	3331	5,286	9,9	13,077	16,348
A2	trecho1	eh/a	FRONT	S1	S2	153	502	1524	1598	2472	4,937	11,197	11,511	14,424
A2	trecho1	U/a	BACK	S1	S3	64	375	954	2089	2817	3,776	8,247	13,302	15,28
A2	trecho2	o/t	BACK	S1	S4	29	516	1213	2305	3262	5,057	9,719	13,959	16,217
A2	trecho2	a/a	CENTRAL	S1	S1	70	564	1249	2095	3292	5,461	9,905	13,321	16,275
A2	trecho2	a/a	CENTRAL	S1	S2	62	583	1278	2108	3277	5,616	10,052	13,363	16,246
A2	trecho2	u/t	BACK	S1	S3	122	367	1081	2481	3445	3,698	9	14,448	16,558
A2	trecho2	u/a	BACK	S1	S4	31	330	1700	2451	3446	3,333	11,923	14,367	16,56
A2	trecho2	u/a	BACK	S1	S1	76	326	1689	2256	3400	3,293	11,879	13,816	16,476
A2	trecho2	i/a	FRONT	S1	S2	46	293	2141	2609	3477	2,957	13,467	14,779	16,615
A2	trecho2	i/a	FRONT	S1	S3	38	291	2111	2807	3601	2,936	13,372	15,257	16,831
A2	trecho3	a/t	CENTRAL	S1	S4	95	629	1295	2267	3476	5,984	10,136	13,849	16,613
A2	trecho3	u/t	BACK	S1	S1	30	532	1100	2239	3241	5,193	9,108	13,766	16,177
A2	trecho3	eh/a	FRONT	S1	S2	100	467	1579	2449	3672	4,629	11,432	14,362	16,95
A2	trecho3	U/a	BACK	S1	S3	55	510	1643	2652	3177	5,006	11,696	14,886	16,051
A2	trecho3	u/t	BACK	S1	S4	57	331	1847	2448	3556	3,343	12,477	14,359	16,754
A2	trecho3	u/t	BACK	S1	S1	95	358	995	2532	3479	3,611	8,497	14,582	16,619
A2	trecho3	A/a	CENTRAL	S1	S2	21	370	1383	2178	3513	3,727	10,561	13,581	16,679
A2	trecho3	e/t	FRONT	S1	S1	39	392	1759	2473	3580	3,938	12,151	14,426	16,795
A2	trecho3	I/a	FRONT	S1	S2	71	310	2108	2712	3259	3,131	13,363	15,033	16,211
A2	trecho3	i/t	FRONT	S2	S3	69	276	2137	2842	3666	2,779	13,454	15,337	16,94
A2	trecho3	u/a	BACK	S2	S4	71	353	1893	2338	3405	3,562	12,642	14,054	16,485
A2	trecho3	i/a	FRONT	S2	S1	72	312	2088	2686	3297	3,152	13,299	14,97	16,284
A2	trecho3	i/a	FRONT	S2	S2	47	278	2041	2825	3653	2,8	13,146	15,298	16,918
A2	trecho4	a/a	CENTRAL	S2	S3	314	645	1375	2257	3775	6,108	10,524	13,819	17,117
A2	trecho4	i/t	FRONT	S2	S4	587	320	2199	2905	3370	3,233	13,645	15,479	16,421
A2	trecho4	a/a	CENTRAL	S2	S1	140	713	1538	2387	4012	6,621	11,258	14,192	17,481
A2	trecho4	i/a	FRONT	S2	S2	45	403	1743	2381	3586	4,042	12,089	14,175	16,805
A2	trecho4	o/t	BACK	S2	S3	75	430	1432	2502	3486	4,294	10,788	14,503	16,631
A2	trecho4	a/t	CENTRAL	S2	S4	106	653	1255	2370	3552	6,17	9,935	14,144	16,747
A2	trecho4	i/a	FRONT	S2	S1	82	324	2058	2546	3470	3,273	13,202	14,618	16,603
A2	trecho4	o/t	BACK	S2	S2	159	422	1105	2482	3369	4,22	9,136	14,45	16,419
A2	trecho4	U/a	BACK	S2	S3	163	359	1144	2468	3447	3,62	9,351	14,413	16,562
A2	trecho5	a/t	CENTRAL	S2	S4	126	575	1293	2518	3585	5,551	10,126	14,545	16,803
A2	trecho5	e/t	FRONT	S2	S1	88	447	1824	2501	3420	4,449	12,393	14,501	16,513
A2	trecho5	a/t	CENTRAL	S2	S2	59	723	1387	2638	4065	6,695	10,58	14,852	17,558
A2	trecho5	A/a	CENTRAL	S2	S3	80	519	1108	2358	3703	5,083	9,152	14,111	17,001
A2	trecho5	a/t	CENTRAL	S2	S4	71	479	1391	2304	3614	4,735	10,599	13,956	16,853
A2	trecho5	a/t	CENTRAL	S2	S1	78	566	1459	2389	3566	5,477	10,911	14,197	16,771
A2	trecho5	a/a	CENTRAL	S2	S2	66	535	1307	2402	3737	5,219	10,196	14,233	17,056
A2	trecho6	i/t	FRONT	S2	S3	285	287	2231	2943	3760	2,894	13,742	15,563	17,093
A2	trecho6	i/t	FRONT	S2	S4	94	274	2184	3058	3563	2,758	13,6	15,808	16,766
A2	trecho6	a/t	CENTRAL	S2	S1	61	598	1297	2403	3551	5,738	10,146	14,236	16,745
A2	trecho6	i/a	FRONT	S2	S2	95	297	2080	2644	3486	2,998	13,273	14,867	16,631
A2	trecho6	o/t	BACK	S2	S3	192	407	1021	2498	3359	4,08	8,652	14,493	16,401
A2	trecho6	U/a	BACK	S2	S4	230	331	1040	2425	3756	3,343	8,764	14,297	17,087
A2	trecho7	i/t	FRONT	S2	S1	62	324	1927	2383	3562	3,273	12,761	14,181	16,764
A2	trecho7	eh/a	FRONT	S2	S2	196	519	1757	2514	3238	5,083	12,143	14,535	16,171
A2	trecho7	U/a	BACK	S2	S3	30	310	1041	2755	3696	3,131	8,77	15,135	16,989
A2	trecho7	i/t	FRONT	S2	S4	48	321	1897	2431	2940	3,243	12,656	14,313	15,556
A2	trecho7	i/t	FRONT	S2	S1	82	271	1996	2623	3597	2,727	12,997	14,814	16,824
A2	trecho7	u/a	BACK	S2	S2	40	309	1212	2192	3471	3,121	9,714	13,624	16,605
A2	trecho7	i/t	FRONT	S2	S3	54	364	2092	2586	3436	3,669	13,312	14,721	16,542
A2	trecho8	u/a	BACK	S2	S4	38	442	1030	2443	3233	4,403	8,706	14,346	16,161
A2	trecho8	a/t	CENTRAL	S2	S1	130	690	1325	2169	3178	6,451	10,284	13,554	16,053
A2	trecho8	u/t	BACK	S2	S2	48	327	1552	2386	3493	3,303	11,318	14,189	16,644
A2	trecho8	i/t	FRONT	S2	S3	101	290	2129	2367	3551	2,926	13,429	14,136	16,745
A2	trecho8	U/a	BACK	S2	S4	35	330	1450	2457	3235	3,333	10,87	14,383	16,165
A2	trecho8	a/t	CENTRAL	S2	S1	101	530	1246	2181	3087	5,177	9,89	13,59	15,868
A2	trecho8	e/t	FRONT	S2	S2	176	366	1974	2432	3449	3,689	12,923	14,316	16,565
A2	trecho9	a/a	CENTRAL	S2	S3	66	514	1342	2418	3563	5,04	10,366	14,277	16,766
A2	trecho9	i/t	FRONT	S2	S4	19	286	2143	2913	3613	2,884	13,473	15,497	16,851
A2	trecho9	a/t	CENTRAL	S2	S1	118	679	1261	2602	4024	6,368	9,966	14,761	17,499
A2	trecho9	A/a	CENTRAL	S2	S2	66	441	1133	2332	3089	4,394	9,291	14,037	15,872
A2	trecho9	a/t	CENTRAL	S2	S3	165	557	1447	2044	2865	5,403	10,857	13,156	15,389
A2	trecho9	eh/a	FRONT	S2	S4	88	522	1560	2437	3547	5,109	11,352	14,329	16,738
A2	trecho9	a/t	CENTRAL	S2	S1	222	702	1307	2379	3422	6,54	10,196	14,169	16,516
A2	trecho10	o/t	BACK	S2	S2	93	219	962	2342	3028	2,165	8,297	14,065	15,745
A2	trecho10	a/t	CENTRAL	S2	S3	142	698	1484	2266	3195	6,51	11,022	13,846	16,086
A2	trecho10	o/a	BACK	S2	S4	26	349	1391	2193	3400	3,522	10,599	13,627	16,476
A2	trecho10	i/t	FRONT	S2	S1	130	287	2290	2522	3500	2,894	13,916	14,556	16,656
A2	trecho10	u/a	BACK	S2	S2	45	371	1243	2163	3133	3,737	9,874	13,535	15,962
A2	trecho10	i/t	FRONT	S2	S3	47	315	2112	2651	3690	3,182	13,375	14,884	16,98
A2	trecho10	i/a	FRONT	S2	S4	91	307	2124	2805	3535	3,101	13,413	15,252	16,717
A2	trecho10	e/t	FRONT	S2	S1	76	356	1900	2651	3440	3,591	12,667	14,884	16,549
A2	trecho10	u/t	BACK	S2	S1	15	323	1426	2407	3486	3,263	10,761	14,247	16,631
A2	trecho10	u/a	BACK	S2	S2	39	394	1364	2495	3459	3,957	10,471	14,485	16,583
A2	trecho10	i/t	FRONT	S2	S3	82	351	2207	2728	3361	3,542	13,67	15,071	16,404
A2	trecho10	A/a	CENTRAL	S2	S4	143	682	1188	2314	2906	6,391	9,588	13,985	15,481
A2	trecho10	oh/t	BACK	S2	S1	174	532	917	2233	3055	5,193	8,015	13,748	15,802
A2	trecho10	A/a	CENTRAL	S2	S2	57	611	1482	1849	2754	5,841	11,013	12,484	15,133
A2	trecho11	i/t	FRONT	S2	S3	55	399	2128	2696	3724	4,005	13,426	14,994	17,035
A2	trecho11	i/t	FRONT	S2	S4	58	291	2285	2860	3569	2,936	13,901	15,378	16,776
A2	trecho12	i/t	FRONT	S2	S1	90	315	2141	2618	3593	3,182	13,467	14,802	16,817
A2	trecho12	a/a	CENTRAL	S2	S2	161	601	1424	1984	3325	5,762	10,752	12,957	16,337
A2	trecho12	u/t	BACK	S2	S3	84	262	950	2416	3697	2,631	8,222	14,272	16,991
A2	trecho12	u/t	BACK	S2	S4	21	363	1034	2374	3318	3,659	8,729	14,155	16,324
A2	trecho12	oh/a	BACK	S2	S1	57	530	1170	2358	3497	5,177	9,492	14,111	16,651
A2	trecho12	a/t	CENTRAL	S2	S2	66	525	1322	2350	3614	5,134	10,269	14,088	16,853
A2	trecho12	e/a	FRONT	S2	S3	41	432	1740	2326	3368	4,312	12,078	14,02	16,417
A2	trecho12	o/t	BACK	S2	S4	49	347	1299	2436	3467	3,503	10,156	14,326	16,597
A2	trecho12	eh/t	FRONT	S2	S1	74	525	1515	2399	3598	5,134	11,158	14,225	16,826
A2	trecho12	I/a	FRONT	S2	S2	65	383	2044	2517	3592	3,853	13,156	14,543	16,815
A2	trecho12	oh/t	BACK	S2	S3	186	558	1210	2309	3232	5,411	9,703	13,971	16,159
A2	trecho12	A/a	CENTRAL	S2	S4	51	452	1681	2479	3633	4,494	11,848	14,442	16,885
A2	trecho12	oh/t	BACK	S2	S1	49	557	1129	2178	3094	5,403	9,269	13,581	15,883
A2	trecho12	i/t	FRONT	S2	S2	243	306	2216	3005	3584	3,09	13,697	15,696	16,802
A2	trecho13	a/a	CENTRAL	S2	S3	80	591	1273	2028	3309	5,681	10,026	13,104	16,307
A2	trecho13	o/a	BACK	S2	S4	84	422	883	2414	3287	4,22	7,797	14,266	16,265
A2	trecho13	o/a	BACK	S2	S1	34	441	1062	2427	3472	4,394	8,892	14,302	16,606
A2	trecho13	o/a	BACK	S2	S2	37	419	1047	2527	3543	4,192	8,805	14,569	16,731
A2	trecho13	a/t	CENTRAL	S2	S3	62	584	1355	2142	3446	5,624	10,429	13,47	16,56
A2	trecho13	a/t	CENTRAL	S2	S4	80	547	1239	2197	3283	5,32	9,854	13,639	16,258
A2	trecho13	eh/t	FRONT	S2	S1	153	516	1786	2438	3546	5,057	12,252	14,332	16,736
A2	trecho13	A/a	CENTRAL	S2	S2	73	559	1409	2000	3301	5,419	10,683	13,01	16,292
A2	trecho13	a/a	CENTRAL	S2	S3	177	787	1354	2295	3993	7,151	10,424	13,93	17,453
A2	trecho13	i/t	FRONT	S2	S4	320	294	2328	3093	3538	2,967	14,025	15,881	16,722
A2	trecho14	i/t	FRONT	S2	S1	155	306	2139	2934	3588	3,09	13,46	15,543	16,809
A2	trecho14	U/a	BACK	S2	S2	52	413	1181	2326	3217	4,136	9,55	14,02	16,13
A2	trecho14	oh/a	BACK	S2	S3	166	543	1089	2115	3182	5,286	9,046	13,385	16,061
A2	trecho14	a/t	CENTRAL	S2	S4	528	726	1328	2223	3449	6,716	10,298	13,718	16,565
A2	trecho15	eh/t	FRONT	S2	S1	118	576	1592	2391	3443	5,559	11,486	14,203	16,554
A2	trecho15	A/a	CENTRAL	S2	S2	53	463	1551	2518	3664	4,593	11,313	14,545	16,937
A2	trecho15	eh/t	FRONT	S2	S3	102	491	1764	2618	3667	4,841	12,169	14,802	16,942
A2	trecho15	i/t	FRONT	S2	S1	35	320	1971	2432	3657	3,233	12,913	14,316	16,925
A2	trecho15	o/t	BACK	S2	S2	129	408	918	2567	3463	4,089	8,022	14,672	16,59
A2	trecho15	a/t	CENTRAL	S2	S3	166	594	1253	2067	3240	5,705	9,925	13,231	16,175
A2	trecho15	oh/t	BACK	S2	S4	85	527	1018	2142	3118	5,151	8,635	13,47	15,932
A2	trecho15	i/t	FRONT	S2	S1	43	461	1879	2412	2997	4,575	12,592	14,261	15,679
A2	trecho15	a/a	CENTRAL	S2	S2	43	495	1614	2177	2861	4,876	11,577	13,578	15,38
A2	trecho15	oh/a	BACK	S2	S3	41	496	973	2122	3266	4,884	8,364	13,407	16,225
A2	trecho16	u/t	BACK	S2	S4	46	374	1151	2396	3421	3,766	9,389	14,217	16,515
A2	trecho16	i/t	FRONT	S2	S1	30	318	1915	2371	3388	3,213	12,719	14,147	16,454
A2	trecho16	o/t	BACK	S3	S2	148	374	1572	2244	3285	3,766	11,402	13,781	16,261
A2	trecho	a/t	CENTRAL	S3	S3	101	705	1264	2202	3167	6,562	9,981	13,654	16,031
A2	trecho	a/t	CENTRAL	S3	S4	133	632	1264	2123	3220	6,007	9,981	13,41	16,136
A2	trecho	a/t	CENTRAL	S3	S1	91	615	1299	2021	3477	5,873	10,156	13,08	16,615
A2	trecho	e/t	FRONT	S3	S2	120	386	1903	2543	3483	3,881	12,677	14,611	16,626
A2	trecho	U/a	BACK	S3	S3	61	319	1657	2363	3546	3,223	11,752	14,125	16,736
A2	trecho	o/t	BACK	S3	S4	81	406	889	2415	3339	4,071	7,836	14,269	16,363
A2	trecho	a/t	CENTRAL	S3	S1	88	634	1267	2381	3316	6,023	9,996	14,175	16,32
A2	trecho	e/t	FRONT	S3	S2	127	354	2062	2399	3430	3,571	13,215	14,225	16,531
A2	trecho	eh/t	FRONT	S3	S3	565	513	1697	2525	3734	5,031	11,911	14,564	17,051
A2	trecho	a/t	CENTRAL	S3	S4	200	603	1238	2061	3322	5,778	9,849	13,212	16,332
A2	trecho	oh/t	BACK	S3	S1	76	519	1331	2396	3353	5,083	10,313	14,217	16,39
A2	trecho	a/t	CENTRAL	S3	S2	85	669	1274	2293	3415	6,292	10,032	13,925	16,504
A2	trecho	a/t	CENTRAL	S3	S3	47	666	1347	2179	3292	6,269	10,39	13,584	16,275
A2	trecho	A/a	CENTRAL	S3	S4	44	637	1343	2419	3474	6,046	10,371	14,28	16,61
A2	trecho	a/a	CENTRAL	S3	S1	84	574	1357	2468	3444	5,543	10,438	14,413	16,556
A2	trecho	i/t	FRONT	S3	S2	81	440	1990	2760	3417	4,385	12,977	15,147	16,507
A2	trecho	i/t	FRONT	S3	S3	61	316	1862	2434	3541	3,192	12,531	14,321	16,728
A2	trecho	eh/t	FRONT	S3	S4	165	502	1686	2545	3591	4,937	11,868	14,616	16,814
A2	trecho	e/t	FRONT	S3	S1	75	420	1656	2515	3571	4,201	11,748	14,538	16,779
A2	trecho	a/a	CENTRAL	S3	S2	124	582	1556	2416	3261	5,608	11,335	14,272	16,215
A2	trecho	i/t	FRONT	S3	S3	159	332	2117	2863	3663	3,353	13,391	15,385	16,935
A2	trecho	i/t	FRONT	S3	S4	75	305	2080	2785	3594	3,08	13,273	15,206	16,819
A2	trecho	o/t	BACK	S3	S1	132	392	871	2469	3393	3,938	7,719	14,416	16,464
A2	trecho	A/a	CENTRAL	S3	S2	103	480	1037	2528	3433	4,744	8,747	14,572	16,536
A2	trecho17	i/t	FRONT	S3	S3	484	307	2163	2981	3506	3,101	13,535	15,645	16,666
A2	trecho17	eh/t	FRONT	S3	S4	90	576	1658	2510	3566	5,559	11,756	14,524	16,771
A2	trecho17	eh/a	FRONT	S3	S1	78	572	1466	2395	3540	5,527	10,942	14,214	16,726
A2	trecho17	a/t	CENTRAL	S3	S2	98	631	1258	2369	3378	5,999	9,951	14,141	16,436
A2	trecho17	a/t	CENTRAL	S3	S3	72	633	1447	2341	3369	6,015	10,857	14,062	16,419
A2	trecho17	a/a	CENTRAL	S3	S4	97	657	1532	2268	3177	6,201	11,232	13,852	16,051
A2	trecho17	i/t	FRONT	S3	S1	67	270	2256	3228	3474	2,716	13,816	16,151	16,61
A2	trecho18	i/t	FRONT	S3	S2	81	284	2196	3147	3522	2,863	13,636	15,991	16,695
A2	trecho18	oh/a	BACK	S3	S3	80	560	1093	2401	3337	5,428	9,068	14,231	16,36
A2	trecho18	A/a	CENTRAL	S3	S4	64	478	1026	2037	3067	4,726	8,682	13,133	15,827
A2	trecho19	a/t	CENTRAL	S3	S1	61	693	1385	2247	3685	6,473	10,571	13,789	16,971
A2	trecho19	a/t	CENTRAL	S3	S1	102	627	1391	2427	3364	5,968	10,599	14,302	16,41
A2	trecho19	u/t	BACK	S3	S2	22	384	1232	2386	3421	3,862	9,818	14,189	16,515
A2	trecho19	a/t	CENTRAL	S3	S3	73	644	1298	2507	3490	6,1	10,151	14,516	16,638
A2	trecho19	a/t	CENTRAL	S3	S4	87	656	1362	2213	3665	6,193	10,462	13,688	16,938
A2	trecho19	eh/t	FRONT	S3	S1	81	595	1651	2304	3628	5,713	11,728	13,956	16,876
A2	trecho20	a/t	CENTRAL	S3	S2	92	634	1394	2347	3588	6,023	10,613	14,079	16,809
A2	trecho20	a/t	CENTRAL	S3	S3	63	558	1257	1951	3513	5,411	9,946	12,844	16,679
A2	trecho20	A/a	CENTRAL	S3	S4	34	561	1502	1905	3156	5,436	11,102	12,684	16,009
A2	trecho20	a/a	CENTRAL	S3	S1	38	692	1470	2096	3635	6,466	10,96	13,324	16,888
A2	trecho20	e/t	FRONT	S3	S2	100	380	1922	2547	3489	3,824	12,744	14,621	16,636
A2	trecho20	A/a	CENTRAL	S3	S3	43	446	1635	2327	3435	4,44	11,663	14,023	16,54
A2	trecho21	u/t	BACK	S3	S4	102	470	868	2479	3363	4,655	7,699	14,442	16,408
A2	trecho21	o/a	BACK	S3	S1	53	449	1190	2426	3413	4,467	9,598	14,299	16,5
A2	trecho21	e/t	FRONT	S3	S2	76	403	1777	2363	3392	4,042	12,219	14,125	16,462
A2	trecho21	o/a	BACK	S3	S3	64	482	1052	2243	3263	4,762	8,834	13,778	16,219
A2	trecho21	o/a	BACK	S3	S4	67	422	1010	2237	3205	4,22	8,587	13,76	16,106
A2	trecho21	o/t	BACK	S3	S1	73	455	889	1992	3361	4,521	7,836	12,984	16,404
A2	trecho22	oh/t	BACK	S3	S2	84	618	1127	2247	3200	5,897	9,258	13,789	16,096
A2	trecho22	u/t	BACK	S3	S3	54	527	818	2435	3241	5,151	7,364	14,324	16,177
A2	trecho22	e/t	FRONT	S3	S4	117	434	1762	2312	3377	4,33	12,162	13,98	16,434
A2	trecho22	oh/t	BACK	S3	S1	181	529	1074	2309	3231	5,168	8,96	13,971	16,157
A2	trecho22	a/a	CENTRAL	S3	S2	47	507	1429	2415	3389	4,98	10,775	14,269	16,456
A2	trecho22	i/t	FRONT	S3	S3	52	336	1904	2376	3426	3,393	12,681	14,161	16,524
A2	trecho22	u/t	BACK	S3	S4	60	326	1439	2325	3474	3,293	10,82	14,017	16,61
A2	trecho22	i/t	FRONT	S3	S1	126	313	2049	2690	3484	3,162	13,173	14,979	16,628
A2	trecho22	e/a	FRONT	S3	S2	72	344	1819	2382	3481	3,473	12,375	14,178	16,622
A2	trecho22	a/a	CENTRAL	S3	S3	159	623	1362	2032	3423	5,936	10,462	13,117	16,518
A2	trecho22	A/a	CENTRAL	S3	S4	46	364	1754	2458	3239	3,669	12,131	14,386	16,173
A2	trecho23	i/t	FRONT	S3	S1	301	324	2058	3081	3564	3,273	13,202	15,856	16,767
A2	trecho23	a/a	CENTRAL	S3	S2	108	743	1485	2364	3658	6,84	11,027	14,127	16,927
A2	trecho23	i/t	FRONT	S3	S3	62	492	2107	2821	3704	4,849	13,36	15,289	17,003
A2	trecho23	U/a	BACK	S3	S4	49	460	1172	2469	3253	4,566	9,502	14,416	16,2
A2	trecho23	o/a	BACK	S3	S1	145	467	904	2468	3322	4,629	7,932	14,413	16,332
A2	trecho23	a/t	CENTRAL	S3	S2	207	793	1417	2335	3489	7,193	10,72	14,045	16,636
A2	trecho24	a/t	CENTRAL	S3	S3	85	693	1267	2440	3547	6,473	9,996	14,337	16,738
A2	trecho24	A/a	CENTRAL	S3	S4	34	497	1192	2126	3044	4,893	9,609	13,42	15,779
A2	trecho24	i/t	FRONT	S3	S1	87	358	2243	3049	3524	3,611	13,778	15,789	16,698
A2	trecho24	a/t	CENTRAL	S3	S2	153	716	1339	2288	3540	6,643	10,352	13,91	16,726
A2	trecho24	I/a	FRONT	S3	S3	62	345	1990	2638	3669	3,483	12,977	14,852	16,945
A2	trecho24	u/t	BACK	S3	S4	642	405	885	2582	3200	4,061	7,81	14,711	16,096
A2	trecho24	a/t	CENTRAL	S3	S1	66	655	1452	1993	3375	6,185	10,879	12,987	16,43
A2	trecho24	a/a	CENTRAL	S3	S2	61	758	1395	2142	3337	6,947	10,618	13,47	16,36
A2	trecho24	e/t	FRONT	S3	S1	133	366	1922	2692	3383	3,689	12,744	14,984	16,445
A2	trecho24	A/a	CENTRAL	S3	S2	73	507	1549	2561	3473	4,98	11,305	14,657	16,608
A2	trecho25	a/t	CENTRAL	S3	S3	175	714	1266	2445	3358	6,629	9,991	14,351	16,399
A2	trecho25	u/t	BACK	S3	S4	119	329	762	2493	3361	3,323	6,975	14,48	16,404
A2	trecho25	A/a	CENTRAL	S3	S1	72	531	1040	2342	3230	5,185	8,764	14,065	16,155
A2	trecho25	i/t	FRONT	S3	S2	69	313	2297	3078	3760	3,162	13,936	15,85	17,093
A2	trecho25	eh/t	FRONT	S3	S3	89	646	1566	2498	3501	6,116	11,377	14,493	16,658
A2	trecho25	A/a	CENTRAL	S3	S4	57	590	1621	2451	3397	5,673	11,606	14,367	16,471
A2	trecho25	o/t	BACK	S3	S1	66	452	1452	2221	3353	4,494	10,879	13,712	16,39
A2	trecho25	i/t	FRONT	S3	S2	55	450	1907	2505	3431	4,476	12,691	14,511	16,533
A2	trecho25	A/a	CENTRAL	S3	S3	68	536	1606	2409	3363	5,227	11,544	14,253	16,408
A2	trecho25	oh/a	BACK	S3	S4	84	549	1070	2125	3024	5,336	8,938	13,416	15,737
A2	trecho25	a/t	CENTRAL	S3	S1	170	680	1235	2218	3645	6,376	9,833	13,703	16,905
A2	trecho26	a/t	CENTRAL	S3	S2	80	679	1303	1871	3618	6,368	10,176	12,564	16,859
A2	trecho26	A/a	CENTRAL	S3	S3	35	468	1798	2409	3211	4,638	12,297	14,253	16,118
A2	trecho26	a/a	CENTRAL	S3	S4	88	669	1223	2111	3144	6,292	9,771	13,372	15,985
A2	trecho26	i/t	FRONT	S3	S1	65	344	2032	2607	3576	3,473	13,117	14,774	16,788
A2	trecho26	u/a	BACK	S3	S2	49	475	1144	2342	3427	4,7	9,351	14,065	16,525
A2	trecho26	e/t	FRONT	S3	S3	65	428	1780	2457	3526	4,275	12,23	14,383	16,702
A2	trecho26	i/t	FRONT	S3	S4	60	319	2212	2780	3669	3,223	13,685	15,194	16,945
A2	trecho26	i/a	FRONT	S3	S1	33	403	2121	2503	3424	4,042	13,404	14,506	16,52
A2	trecho26	a/a	CENTRAL	S3	S2	126	642	1404	2244	3198	6,085	10,659	13,781	16,092
A2	trecho26	i/a	FRONT	S3	S3	115	336	2189	2435	2900	3,393	13,615	14,324	15,468
A2	trecho26	U/a	BACK	S3	S4	46	451	1535	1882	2896	4,485	11,245	12,603	15,459
A2	trecho27	a/t	CENTRAL	S4	S1	48	403	1934	2830	3335	4,042	12,785	15,31	16,356
A2	trecho27	i/a	FRONT	S4	S2	41	338	1972	2799	3314	3,413	12,916	15,238	16,316
A2	trecho27	i/a	FRONT	S4	S3	57	297	1915	2462	3258	2,998	12,719	14,397	16,21
A2	trecho27	a/t	CENTRAL	S4	S4	124	663	1475	2340	3026	6,247	10,982	14,06	15,741
A2	trecho27	I/a	FRONT	S4	S1	31	329	1731	2548	2692	3,323	12,043	14,623	14,984
A2	trecho27	a/a	CENTRAL	S4	S2	79	565	1476	2537	3594	5,469	10,987	14,595	16,819
A2	trecho27	a/a	CENTRAL	S4	S3	146	578	1508	2310	3268	5,576	11,128	13,974	16,229
A2	trecho27	i/a	FRONT	S4	S4	67	380	2047	2372	2552	3,824	13,166	14,15	14,634
A2	trecho27	U/a	BACK	S4	S1	38	343	1237	2082	3485	3,463	9,843	13,28	16,629
A2	trecho28	a/a	CENTRAL	S4	S2	159	781	1410	2313	3496	7,109	10,687	13,982	16,649
A2	trecho28	i/t	FRONT	S4	S3	401	309	2168	3031	3481	3,121	13,55	15,752	16,622
A2	trecho28	oh/t	BACK	S4	S4	53	542	1188	2238	3122	5,278	9,588	13,763	15,94
A2	trecho28	a/a	CENTRAL	S4	S1	47	578	1575	2197	3286	5,576	11,415	13,639	16,263
A2	trecho28	i/t	FRONT	S4	S2	59	435	1956	2624	3538	4,339	12,861	14,817	16,722
A2	trecho29	a/t	CENTRAL	S4	S3	223	718	1375	2273	3035	6,658	10,524	13,866	15,76
A2	trecho29	a/t	CENTRAL	S4	S4	89	656	1607	2216	3480	6,193	11,548	13,697	16,621
A2	trecho29	eh/t	FRONT	S4	S1	701	524	1671	2454	3529	5,126	11,808	14,375	16,707
A2	trecho30	I/a	FRONT	S4	S2	54	321	1920	2697	3320	3,243	12,737	14,996	16,328
A2	trecho30	o/t	BACK	S4	S3	53	434	1228	2559	3450	4,33	9,797	14,652	16,567
A2	trecho30	U/a	BACK	S4	S1	32	378	1113	2374	3150	3,805	9,18	14,155	15,997
A2	trecho30	a/t	CENTRAL	S4	S2	81	636	1242	2191	3341	6,038	9,869	13,621	16,367
A2	trecho30	A/a	CENTRAL	S4	S3	69	598	1460	2078	3464	5,738	10,915	13,267	16,592
A2	trecho30	A/a	CENTRAL	S4	S4	54	442	1811	2375	3417	4,403	12,345	14,158	16,507
A2	trecho30	a/a	CENTRAL	S4	S1	60	636	1457	2178	3497	6,038	10,902	13,581	16,651
A2	trecho30	i/t	FRONT	S4	S2	38	463	1804	2584	3521	4,593	12,319	14,716	16,693
A2	trecho30	i/t	FRONT	S4	S3	82	323	2123	2628	3674	3,263	13,41	14,827	16,953
A2	trecho31	A/a	CENTRAL	S4	S4	42	472	1484	2385	3251	4,673	11,022	14,186	16,196
A2	trecho31	o/t	BACK	S4	S1	46	749	1480	2542	3503	6,883	11,005	14,608	16,661
A2	trecho31	eh/t	FRONT	S4	S2	147	521	1671	2380	3610	5,1	11,808	14,172	16,846
A2	trecho31	i/a	FRONT	S4	S3	78	290	2094	2551	3525	2,926	13,318	14,631	16,7
A2	trecho31	i/t	FRONT	S4	S4	54	307	1966	2672	3401	3,101	12,895	14,936	16,478
A2	trecho31	e/t	FRONT	S4	S1	85	376	1923	2650	3650	3,785	12,747	14,881	16,913
A2	trecho31	A/a	CENTRAL	S4	S2	44	470	1535	2415	3681	4,655	11,245	14,269	16,965
A2	trecho31	a/a	CENTRAL	S4	S3	119	618	1278	2134	3352	5,897	10,052	13,445	16,388
A2	trecho31	eh/t	FRONT	S4	S4	55	459	1571	2367	3683	4,557	11,398	14,136	16,968
A2	trecho	eh/t	FRONT	S4	S1	81	592	1595	2447	3664	5,689	11,499	14,356	16,937
A2	trecho	A/a	CENTRAL	S4	S2	123	577	1422	2051	3166	5,568	10,743	13,179	16,029
A2	trecho	a/t	CENTRAL	S4	S3	207	629	1289	1996	3852	5,984	10,107	12,997	17,239
A2	trecho	A/a	CENTRAL	S4	S4	82	645	1243	2037	3560	6,108	9,874	13,133	16,761
A2	trecho	a/t	CENTRAL	S4	S1	258	793	1304	2543	3909	7,193	10,181	14,611	17,327
A2	trecho	A/a	CENTRAL	S4	S2	76	605	1142	2104	3361	5,794	9,34	13,35	16,404
A2	trecho	A/a	CENTRAL	S4	S3	97	559	1163	2020	3314	5,419	9,454	13,077	16,316
A2	trecho	a/t	CENTRAL	S4	S4	195	735	1272	2376	3694	6,782	10,021	14,161	16,986
A2	trecho	A/a	CENTRAL	S4	S1	95	615	1235	2102	3202	5,873	9,833	13,344	16,1
A2	trecho	eh/t	FRONT	S4	S2	93	620	1452	2306	3515	5,913	10,879	13,962	16,682
A2	trecho	A/a	CENTRAL	S4	S3	40	631	1439	2333	2976	5,999	10,82	14,04	15,634
A2	trecho	A/a	CENTRAL	S4	S4	107	576	1204	2104	3356	5,559	9,672	13,35	16,395
A2	trecho	a/t	CENTRAL	S4	S1	399	698	1297	2332	3371	6,51	10,146	14,037	16,423
A2	trecho	A/a	CENTRAL	S4	S2	93	470	1056	2160	3192	4,655	8,857	13,526	16,081
A2	trecho	A/a	CENTRAL	S4	S3	114	547	1308	1966	3047	5,32	10,201	12,895	15,785
A2	trecho	eh/a	FRONT	S4	S4	134	502	1599	2548	3514	4,937	11,515	14,623	16,681
A2	trecho	a/t	CENTRAL	S4	S1	68	681	1283	2433	3826	6,383	10,077	14,318	17,198
A2	trecho	i/t	FRONT	S4	S2	93	280	2134	3015	3475	2,821	13,445	15,718	16,612
A2	trecho	u/t	BACK	S4	S3	95	320	1707	2251	3497	3,233	11,95	13,801	16,651
A2	trecho	i/t	FRONT	S4	S4	48	304	2070	2780	3466	3,07	13,241	15,194	16,596
A2	trecho	u/t	BACK	S4	S1	85	355	1344	2209	3426	3,581	10,376	13,676	16,524
A2	trecho	eh/a	FRONT	S4	S2	62	490	1688	2497	3364	4,832	11,876	14,49	16,41
A2	trecho	a/t	CENTRAL	S4	S3	127	671	1293	2426	3415	6,308	10,126	14,299	16,504
A2	trecho	eh/t	FRONT	S4	S4	79	558	1585	2618	3706	5,411	11,457	14,802	17,006
A2	trecho	A/a	CENTRAL	S4	S1	99	604	1343	2292	3273	5,786	10,371	13,922	16,238
A2	trecho	o/a	BACK	S4	S2	39	433	849	2406	3187	4,321	7,573	14,244	16,071
A2	trecho	e/t	FRONT	S4	S3	50	398	1849	2342	3426	3,995	12,484	14,065	16,524
A2	trecho	a/t	CENTRAL	S4	S1	69	584	1172	2136	3242	5,624	9,502	13,451	16,179
A2	trecho	a/a	CENTRAL	S4	S2	31	595	1116	2195	3419	5,713	9,197	13,633	16,511
A2	trecho	A/a	CENTRAL	S4	S3	82	503	1263	2194	3491	4,945	9,976	13,63	16,64
A2	trecho	eh/a	FRONT	S4	S4	101	539	1725	2387	3419	5,253	12,02	14,192	16,511
A2	trecho	oh/t	BACK	S4	S1	130	525	1037	2332	3274	5,134	8,747	14,037	16,24
A2	trecho	A/a	CENTRAL	S4	S2	47	400	1799	2293	3421	4,014	12,301	13,925	16,515
A2	trecho	U/a	BACK	S4	S3	391	415	861	2492	3342	4,155	7,653	14,477	16,369
A2	trecho	u/t	BACK	S4	S4	52	451	1001	2276	3364	4,485	8,533	13,875	16,41
A2	trecho	eh/a	FRONT	S4	S1	98	565	1639	2299	3528	5,469	11,679	13,942	16,705
A2	trecho	oh/t	BACK	S4	S2	119	549	1220	2345	3466	5,336	9,756	14,074	16,596
A2	trecho	e/t	FRONT	S4	S3	70	391	1996	2558	3429	3,929	12,997	14,649	16,529
A2	trecho	I/a	FRONT	S4	S4	70	299	2013	2517	3517	3,019	13,054	14,543	16,686
A2	trecho	i/a	FRONT	S4	S1	102	326	2083	2972	3006	3,293	13,283	15,626	15,699
A2	trecho	a/t	CENTRAL	S4	S2	208	695	1351	2367	3379	6,488	10,409	14,136	16,438
A2	trecho	A/a	CENTRAL	S4	S3	286	695	1271	2325	3100	6,488	10,016	14,017	15,895
A2	trecho	a/t	CENTRAL	S4	S4	64	756	1271	2266	3505	6,933	10,016	13,846	16,665
A2	trecho	A/a	CENTRAL	S4	S1	48	462	1594	2287	3573	4,584	11,495	13,907	16,783
A2	trecho	eh/t	FRONT	S4	S2	109	572	1525	2390	3482	5,527	11,202	14,2	16,624
A2	trecho	a/t	CENTRAL	S4	S3	245	603	1329	1960	2933	5,778	10,303	12,875	15,541
A2	trecho	eh/t	FRONT	S4	S4	124	580	1664	2555	3606	5,592	11,78	14,642	16,839
A2	trecho	A/a	CENTRAL	S4	S1	86	530	1487	2312	3206	5,177	11,036	13,98	16,108
A2	trecho	e/t	FRONT	S4	S2	130	408	1976	2665	3502	4,089	12,929	14,918	16,659
A2	trecho	U/a	BACK	S4	S3	112	501	1484	2691	3478	4,928	11,022	14,982	16,617
A2	trecho	u/t	BACK	S4	S4	43	498	1188	2600	3479	4,902	9,588	14,756	16,619
A2	trecho	u/t	BACK	S4	S1	34	371	1422	2477	3374	3,737	10,743	14,437	16,429
A2	trecho	i/a	FRONT	S4	S2	60	319	2029	2706	3483	3,223	13,107	15,018	16,626
A2	trecho	oh/t	BACK	S4	S3	137	552	1071	2369	3338	5,361	8,943	14,141	16,362
A2	trecho	A/a	CENTRAL	S4	S4	103	513	1243	2492	3459	5,031	9,874	14,477	16,583
A2	trecho	u/t	BACK	S4	S1	116	377	977	2427	3428	3,795	8,388	14,302	16,527
A2	trecho	i/t	FRONT	S4	S2	46	260	2154	2898	3526	2,61	13,507	15,463	16,702
A2	trecho	A/a	CENTRAL	S4	S3	52	454	1164	2039	3313	4,512	9,459	13,14	16,315
A2	trecho	o/t	BACK	S4	S4	119	388	944	2406	3245	3,9	8,185	14,244	16,184
A2	trecho	oh/t	BACK	S4	S1	95	571	1196	2338	3349	5,518	9,63	14,054	16,382
A2	trecho	A/a	CENTRAL	S4	S2	87	508	1400	2548	3532	4,988	10,641	14,623	16,712
A2	trecho	e/t	FRONT	S4	S3	71	395	1832	2730	3470	3,967	12,423	15,076	16,603
A2	trecho	a/a	CENTRAL	S4	S4	49	499	1068	2242	3373	4,911	8,926	13,775	16,427
A2	trecho	o/t	BACK	S4	S1	60	429	1247	2438	3377	4,284	9,895	14,332	16,434
A2	trecho	oh/t	BACK	S4	S2	53	533	1194	2375	3444	5,202	9,619	14,158	16,556
A2	trecho	A/a	CENTRAL	S4	S3	60	475	1374	2481	3562	4,7	10,519	14,448	16,764
B1	trecho1	i/t	FRONT	S1	S4	49	320	2052	2620	3421	3,233	13,182	14,807	16,515
B1	trecho1	i/t	FRONT	S1	S1	45	286	1856	2376	3322	2,884	12,51	14,161	16,332
B1	trecho1	A/a	CENTRAL	S1	S2	47	475	1049	2167	3443	4,7	8,817	13,547	16,554
B1	trecho1	A/a	CENTRAL	S1	S3	62	418	1609	2401	3502	4,183	11,557	14,231	16,659
B1	trecho2	a/t	CENTRAL	S1	S4	62	810	1434	2451	3417	7,31	10,798	14,367	16,507
B1	trecho2	A/a	CENTRAL	S1	S1	30	708	1370	2627	3873	6,584	10,5	14,824	17,271
B1	trecho2	a/a	CENTRAL	S1	S2	50	506	1739	2346	3401	4,971	12,074	14,077	16,478
B1	trecho2	i/t	FRONT	S1	S3	17	302	1887	2369	3498	3,049	12,621	14,141	16,652
B1	trecho2	a/t	CENTRAL	S1	S1	61	590	1604	2420	3570	5,673	11,536	14,283	16,778
B1	trecho2	oh/t	BACK	S1	S2	93	446	1429	2033	3194	4,44	10,775	13,12	16,085
B1	trecho2	u/t	BACK	S1	S3	38	407	1215	2664	3476	4,08	9,73	14,916	16,613
B1	trecho2	A/a	CENTRAL	S1	S4	32	426	1410	2500	3609	4,257	10,687	14,498	16,844
B1	trecho2	u/t	BACK	S1	S1	42	356	1123	2160	2999	3,591	9,236	13,526	15,684
B1	trecho2	i/a	FRONT	S1	S2	32	329	1648	2049	3130	3,323	11,716	13,173	15,956
B1	trecho2	e/t	FRONT	S1	S3	63	403	1748	2432	3598	4,042	12,109	14,316	16,826
B1	trecho2	U/a	BACK	S1	S4	103	358	1051	2219	3227	3,611	8,828	13,706	16,149
B1	trecho2	U/a	BACK	S1	S1	52	368	1072	2284	3246	3,708	8,949	13,898	16,186
B1	trecho3	a/t	CENTRAL	S1	S2	85	596	1552	2172	3449	5,721	11,318	13,563	16,565
B1	trecho3	i/a	FRONT	S1	S3	263	266	2052	2394	3249	2,674	13,182	14,211	16,192
B1	trecho3	a/a	CENTRAL	S1	S4	50	726	1091	2506	3441	6,716	9,057	14,514	16,551
B1	trecho3	o/t	BACK	S1	S1	54	431	1000	2302	3085	4,303	8,527	13,951	15,864
B1	trecho3	u/t	BACK	S1	S2	20	411	1111	2042	3106	4,117	9,169	13,15	15,907
B1	trecho3	i/t	FRONT	S1	S3	65	318	1821	2408	3177	3,213	12,382	14,25	16,051
B1	trecho3	oh/t	BACK	S1	S4	122	402	872	2525	2940	4,033	7,725	14,564	15,556
B1	trecho3	A/a	CENTRAL	S1	S1	53	515	1228	2471	3422	5,049	9,797	14,421	16,516
B1	trecho4	a/t	CENTRAL	S1	S2	58	732	1371	2356	3647	6,76	10,505	14,105	16,908
B1	trecho4	A/a	CENTRAL	S1	S3	43	493	1420	2415	3862	4,858	10,733	14,269	17,254
B1	trecho4	eh/a	FRONT	S1	S4	51	540	1551	2188	3665	5,261	11,313	13,612	16,938
B1	trecho4	u/t	BACK	S1	S1	17	510	989	1907	3453	5,006	8,461	12,691	16,572
B1	trecho4	a/t	CENTRAL	S1	S2	73	717	1264	2146	4452	6,651	9,981	13,482	18,085
B1	trecho4	i/t	FRONT	S1	S3	78	299	2026	2326	3343	3,019	13,097	14,02	16,371
B1	trecho4	e/t	FRONT	S1	S4	54	399	1786	2360	3466	4,005	12,252	14,116	16,596
B1	trecho4	i/a	FRONT	S1	S1	33	307	1933	2393	3346	3,101	12,782	14,208	16,377
B1	trecho4	I/a	FRONT	S1	S2	38	360	2008	2148	3525	3,63	13,037	13,488	16,7
B1	trecho5	i/t	FRONT	S1	S3	68	346	1957	2522	3399	3,493	12,865	14,556	16,475
B1	trecho5	eh/t	FRONT	S1	S4	25	326	1660	2274	3604	3,293	11,764	13,869	16,836
B1	trecho5	A/a	CENTRAL	S1	S1	28	424	1669	2273	3329	4,238	11,8	13,866	16,345
B1	trecho5	i/a	FRONT	S1	S2	32	379	1794	2126	3012	3,814	12,282	13,42	15,711
B1	trecho5	oh/t	BACK	S1	S3	122	489	1212	2166	3013	4,823	9,714	13,544	15,713
B1	trecho6	A/a	CENTRAL	S1	S4	33	622	1464	2353	3508	5,928	10,933	14,096	16,67
B1	trecho6	a/t	CENTRAL	S1	S1	78	724	1355	2360	3634	6,702	10,429	14,116	16,886
B1	trecho6	a/a	CENTRAL	S1	S2	102	520	1352	2579	3460	5,091	10,414	14,703	16,585
B1	trecho6	i/a	FRONT	S1	S3	47	276	1856	2285	3446	2,779	12,51	13,901	16,56
B1	trecho6	U/a	BACK	S1	S4	24	325	1508	2241	3562	3,283	11,128	13,772	16,764
B1	trecho6	i/t	FRONT	S1	S1	262	251	2211	2682	3357	2,514	13,682	14,96	16,397
B1	trecho7	i/t	FRONT	S1	S2	50	285	2075	2444	3220	2,873	13,257	14,348	16,136
B1	trecho7	a/a	CENTRAL	S1	S3	49	676	1234	2255	3461	6,345	9,828	13,813	16,587
B1	trecho7	o/t	BACK	S1	S4	33	426	1115	2475	3162	4,257	9,191	14,432	16,021
B1	trecho7	e/t	FRONT	S1	S1	27	379	1512	2467	3388	3,814	11,145	14,41	16,454
B1	trecho7	U/a	BACK	S1	S1	26	390	1286	2346	3163	3,919	10,092	14,077	16,023
B1	trecho7	eh/t	FRONT	S1	S2	91	487	1758	2367	3466	4,806	12,147	14,136	16,596
B1	trecho7	a/a	CENTRAL	S1	S3	31	605	1673	2317	3520	5,794	11,816	13,994	16,691
B1	trecho7	A/a	CENTRAL	S1	S4	17	520	1549	2329	3272	5,091	11,305	14,028	16,236
B1	trecho7	a/a	CENTRAL	S1	S1	52	689	1209	2168	3649	6,443	9,698	13,55	16,912
B1	trecho7	o/t	BACK	S1	S2	22	404	1078	2399	3097	4,052	8,983	14,225	15,889
B1	trecho7	U/a	BACK	S1	S3	20	382	1429	2469	3249	3,843	10,775	14,416	16,192
B1	trecho7	oh/t	BACK	S1	S4	38	588	1028	1953	2952	5,657	8,694	12,851	15,582
B1	trecho7	A/a	CENTRAL	S1	S1	52	463	1551	2091	3061	4,593	11,313	13,308	15,814
B1	trecho7	e/t	FRONT	S1	S2	129	314	2016	2699	3293	3,172	13,064	15,001	16,277
B1	trecho7	U/a	BACK	S1	S3	62	359	1056	2205	3206	3,62	8,857	13,664	16,108
B1	trecho	a/a	CENTRAL	S1	S4	69	582	1493	1843	3244	5,608	11,062	12,463	16,182
B1	trecho	oh/t	BACK	S1	S1	79	468	1150	2123	3510	4,638	9,384	13,41	16,673
B1	trecho	A/a	CENTRAL	S1	S2	50	388	1251	2506	3441	3,9	9,915	14,514	16,551
B1	trecho	oh/t	BACK	S1	S3	72	502	893	2231	3325	4,937	7,862	13,742	16,337
B1	trecho	eh/a	FRONT	S1	S4	39	433	1805	2169	3223	4,321	12,323	13,554	16,142
B1	trecho	oh/a	BACK	S1	S1	38	502	955	2147	3369	4,937	8,253	13,485	16,419
B1	trecho	a/t	CENTRAL	S1	S2	71	685	1475	2586	3655	6,413	10,982	14,721	16,922
B1	trecho	oh/t	BACK	S1	S3	130	492	886	2454	4111	4,849	7,816	14,375	17,624
B1	trecho	e/t	FRONT	S1	S4	145	359	1847	2542	3493	3,62	12,477	14,608	16,644
B1	trecho	oh/a	BACK	S1	S1	94	544	1046	2137	3157	5,295	8,799	13,454	16,011
B1	trecho	a/t	CENTRAL	S1	S2	51	588	1399	1924	3927	5,657	10,636	12,751	17,354
B1	trecho	i/t	FRONT	S1	S3	90	307	2197	2898	3590	3,101	13,639	15,463	16,812
B1	trecho	i/a	FRONT	S1	S4	71	373	1460	2341	3309	3,756	10,915	14,062	16,307
B1	trecho	a/t	CENTRAL	S1	S1	73	567	1207	1739	3356	5,486	9,688	12,074	16,395
B1	trecho8	eh/t	FRONT	S1	S2	39	524	1549	2701	3723	5,126	11,305	15,006	17,034
B1	trecho8	A/a	CENTRAL	S1	S3	53	508	1482	2518	3570	4,988	11,013	14,545	16,778
B1	trecho8	i/t	FRONT	S1	S4	30	294	1938	2765	3811	2,967	12,799	15,159	17,175
B1	trecho8	i/t	FRONT	S1	S1	33	341	1965	2545	3189	3,443	12,892	14,616	16,075
B1	trecho8	A/a	CENTRAL	S1	S2	31	383	1450	2188	3104	3,853	10,87	13,612	15,903
B1	trecho8	eh/a	FRONT	S1	S3	71	574	1658	2602	3662	5,543	11,756	14,761	16,933
B1	trecho8	a/t	CENTRAL	S1	S4	86	651	1423	2352	4170	6,155	10,747	14,094	17,708
B1	trecho8	oh/t	BACK	S1	S1	146	517	1159	2341	3221	5,066	9,432	14,062	16,138
B1	trecho8	A/a	CENTRAL	S1	S2	72	437	1388	2690	3766	4,358	10,585	14,979	17,103
B1	trecho9	eh/t	FRONT	S1	S3	50	521	1727	2461	3489	5,1	12,028	14,394	16,636
B1	trecho9	A/a	CENTRAL	S1	S4	65	471	1452	2737	4136	4,664	10,879	15,093	17,66
B1	trecho9	e/t	FRONT	S1	S1	57	420	1887	2561	3672	4,201	12,621	14,657	16,95
B1	trecho9	a/t	CENTRAL	S1	S1	54	577	1276	2122	3379	5,568	10,042	13,407	16,438
B1	trecho9	eh/a	FRONT	S1	S2	32	432	1622	2302	3664	4,312	11,61	13,951	16,937
B1	trecho10	a/t	CENTRAL	S1	S3	49	599	1395	1945	3123	5,746	10,618	12,824	15,942
B1	trecho10	e/a	FRONT	S1	S4	40	412	1536	2465	3390	4,127	11,249	14,405	16,458
B1	trecho10	o/t	BACK	S1	S1	59	478	1148	2556	3346	4,726	9,373	14,644	16,377
B1	trecho10	i/t	FRONT	S1	S2	35	336	1995	2645	3582	3,393	12,994	14,869	16,798
B1	trecho10	i/a	FRONT	S1	S3	40	338	2069	2559	3522	3,413	13,238	14,652	16,695
B1	trecho10	i/t	FRONT	S1	S4	68	324	2162	2504	3550	3,273	13,532	14,509	16,743
B1	trecho10	eh/t	FRONT	S1	S1	76	520	1735	2595	3527	5,091	12,059	14,744	16,703
B1	trecho10	a/a	CENTRAL	S1	S2	297	529	1489	2804	3568	5,168	11,044	15,25	16,774
B1	trecho10	eh/t	FRONT	S1	S3	42	377	1402	2463	3746	3,795	10,65	14,399	17,071
B1	trecho10	eh/t	FRONT	S1	S4	67	475	1683	2295	3564	4,7	11,856	13,93	16,767
B1	trecho10	A/a	CENTRAL	S1	S1	45	500	1454	2246	3405	4,919	10,888	13,787	16,485
B1	trecho	u/t	BACK	S1	S2	157	355	949	2514	3271	3,581	8,216	14,535	16,235
B1	trecho	o/t	BACK	S1	S3	53	469	1149	2501	3343	4,647	9,378	14,501	16,371
B1	trecho	a/t	CENTRAL	S1	S4	61	655	1470	2024	3556	6,185	10,96	13,09	16,754
B1	trecho	a/t	CENTRAL	S1	S1	51	663	1474	1926	3678	6,247	10,978	12,758	16,96
B1	trecho	A/a	CENTRAL	S1	S2	85	527	1322	2349	3450	5,151	10,269	14,085	16,567
B1	trecho	eh/t	FRONT	S1	S3	73	535	1599	2558	3531	5,219	11,515	14,649	16,71
B1	trecho	A/a	CENTRAL	S1	S4	43	442	1313	2617	3420	4,403	10,225	14,799	16,513
B1	trecho	o/t	BACK	S1	S1	152	391	1029	2331	3135	3,929	8,7	14,034	15,966
B1	trecho	a/t	CENTRAL	S1	S2	67	630	1532	1780	3182	5,991	11,232	12,23	16,061
B1	trecho	e/t	FRONT	S1	S3	49	388	1906	2598	3304	3,9	12,688	14,751	16,298
B1	trecho	e/t	FRONT	S1	S4	33	366	1676	2450	3330	3,689	11,828	14,364	16,347
B1	trecho	e/t	FRONT	S1	S1	50	339	1891	2603	3277	3,423	12,635	14,764	16,246
B1	trecho	i/a	FRONT	S1	S2	47	328	1843	2213	2686	3,313	12,463	13,688	14,97
B1	trecho	a/t	CENTRAL	S1	S3	128	612	1484	2204	3575	5,849	11,022	13,66	16,786
B1	trecho	eh/t	FRONT	S1	S4	55	517	1567	2648	3636	5,066	11,381	14,876	16,89
B1	trecho	e/t	FRONT	S1	S1	67	437	1880	2669	3347	4,358	12,596	14,928	16,378
B1	trecho	o/t	BACK	S1	S2	51	401	1264	2363	2996	4,023	9,981	14,125	15,677
B1	trecho	oh/t	BACK	S1	S3	91	472	996	2495	3547	4,673	8,503	14,485	16,738
B1	trecho	U/a	BACK	S2	S4	35	309	1145	2304	3395	3,121	9,356	13,956	16,467
B1	trecho	a/t	CENTRAL	S2	S1	69	650	1483	2424	3493	6,147	11,018	14,294	16,644
B1	trecho	o/t	BACK	S2	S2	32	381	1309	2706	3508	3,833	10,205	15,018	16,67
B1	trecho	o/t	BACK	S2	S3	65	413	997	2343	3122	4,136	8,509	14,068	15,94
B1	trecho	a/t	CENTRAL	S2	S4	53	699	1388	2226	3728	6,518	10,585	13,727	17,042
B1	trecho	a/t	CENTRAL	S2	S1	70	639	1391	1697	3607	6,062	10,599	11,911	16,841
B1	trecho	i/t	FRONT	S2	S2	62	290	2276	2934	3470	2,926	13,875	15,543	16,603
B1	trecho	A/a	CENTRAL	S2	S3	37	408	1606	2005	3425	4,089	11,544	13,027	16,522
B1	trecho11	e/t	FRONT	S2	S4	50	432	2058	2705	3473	4,312	13,202	15,016	16,608
B1	trecho11	I/a	FRONT	S2	S1	32	451	1874	2516	3618	4,485	12,574	14,54	16,859
B1	trecho11	a/t	CENTRAL	S2	S2	67	763	1419	2442	3977	6,982	10,729	14,343	17,429
B1	trecho11	u/a	BACK	S2	S3	46	300	1046	2670	3321	3,029	8,799	14,931	16,33
B1	trecho11	U/a	BACK	S2	S4	57	425	1515	2761	3595	4,247	11,158	15,149	16,82
B1	trecho11	eh/t	FRONT	S2	S1	73	503	1682	2541	3639	4,945	11,852	14,605	16,895
B1	trecho11	a/t	CENTRAL	S2	S2	377	652	1495	2416	3350	6,162	11,071	14,272	16,384
B1	trecho12	u/t	BACK	S2	S3	269	351	830	2607	3370	3,542	7,446	14,774	16,421
B1	trecho12	u/t	BACK	S2	S4	150	304	788	2606	3219	3,07	7,158	14,772	16,134
B1	trecho12	u/a	BACK	S2	S1	41	337	718	2799	3120	3,403	6,658	15,238	15,936
B1	trecho12	e/t	FRONT	S2	S2	73	367	1885	2687	3065	3,698	12,614	14,972	15,823
B1	trecho12	I/a	FRONT	S2	S3	18	333	1679	2450	3441	3,363	11,84	14,364	16,551
B1	trecho12	e/t	FRONT	S2	S4	40	405	1697	2456	3324	4,061	11,911	14,381	16,335
B1	trecho12	U/a	BACK	S2	S1	87	362	994	2532	3450	3,65	8,491	14,582	16,567
B1	trecho12	e/t	FRONT	S2	S2	34	401	1559	2469	3501	4,023	11,347	14,416	16,658
B1	trecho12	A/a	CENTRAL	S2	S3	36	499	1183	2564	3367	4,911	9,561	14,665	16,416
B1	trecho12	o/t	BACK	S2	S4	74	357	748	2601	3079	3,601	6,875	14,759	15,852
B1	trecho	o/t	BACK	S2	S1	82	390	1003	2428	3095	3,919	8,545	14,305	15,885
B1	trecho	a/t	CENTRAL	S2	S2	63	663	1479	2512	3491	6,247	11	14,53	16,64
B1	trecho	o/t	BACK	S2	S3	62	399	970	2386	3233	4,005	8,346	14,189	16,161
B1	trecho	a/t	CENTRAL	S2	S4	37	583	1263	2460	3528	5,616	9,976	14,391	16,705
B1	trecho	o/t	BACK	S2	S1	43	463	1173	2207	3052	4,593	9,508	13,67	15,796
B1	trecho	a/t	CENTRAL	S2	S2	60	614	1424	2374	2853	5,865	10,752	14,155	15,362
B1	trecho	a/t	CENTRAL	S2	S3	38	491	1655	2580	3664	4,841	11,744	14,706	16,937
B1	trecho	i/t	FRONT	S2	S4	54	315	2232	2916	3536	3,182	13,745	15,503	16,719
B1	trecho	oh/t	BACK	S2	S1	62	569	991	2382	3471	5,502	8,473	14,178	16,605
B1	trecho	a/a	CENTRAL	S2	S2	38	539	1403	2096	3763	5,253	10,655	13,324	17,098
B1	trecho	oh/t	BACK	S2	S3	49	581	1203	2154	3538	5,6	9,667	13,507	16,722
B1	trecho	A/a	CENTRAL	S2	S4	48	614	1425	2545	3944	5,865	10,756	14,616	17,38
B1	trecho	a/t	CENTRAL	S2	S1	69	685	1443	2456	4012	6,413	10,838	14,381	17,481
B1	trecho	I/a	FRONT	S2	S2	34	273	1694	2507	3593	2,748	11,899	14,516	16,817
B1	trecho13	u/a	BACK	S2	S3	43	376	908	2484	3380	3,785	7,958	14,456	16,44
B1	trecho13	e/t	FRONT	S2	S4	80	393	1919	2527	3431	3,948	12,733	14,569	16,533
B1	trecho13	e/t	FRONT	S2	S1	38	385	1567	2530	3405	3,872	11,381	14,577	16,485
B1	trecho13	o/t	BACK	S2	S2	98	394	1003	2525	3326	3,957	8,545	14,564	16,339
B1	trecho13	u/t	BACK	S2	S3	37	430	1408	2402	3308	4,294	10,678	14,233	16,305
B1	trecho13	a/a	CENTRAL	S2	S4	72	587	1148	1573	3511	5,649	9,373	11,407	16,675
B1	trecho13	a/t	CENTRAL	S2	S1	66	637	1548	2428	3656	6,046	11,301	14,305	16,923
B1	trecho13	u/t	BACK	S2	S2	46	336	1105	2461	3341	3,393	9,136	14,394	16,367
B1	trecho13	u/t	BACK	S2	S3	83	314	949	2465	3347	3,172	8,216	14,405	16,378
B1	trecho13	a/a	CENTRAL	S2	S4	73	503	1116	2229	3077	4,945	9,197	13,736	15,848
B1	trecho13	i/t	FRONT	S2	S1	129	366	1930	2604	3156	3,689	12,772	14,767	16,009
B1	trecho14	a/t	CENTRAL	S2	S2	75	695	1192	2214	3608	6,488	9,609	13,691	16,843
B1	trecho14	a/t	CENTRAL	S2	S1	301	674	1549	2374	3605	6,33	11,305	14,155	16,837
B1	trecho15	U/a	BACK	S2	S2	75	406	1169	2796	3553	4,071	9,486	15,231	16,748
B1	trecho15	eh/t	FRONT	S2	S3	109	520	1779	2591	3509	5,091	12,226	14,734	16,672
B1	trecho15	e/t	FRONT	S2	S4	53	373	2003	2671	3494	3,756	13,02	14,933	16,645
B1	trecho15	a/t	CENTRAL	S2	S1	47	680	1473	2499	3673	6,376	10,973	14,495	16,951
B1	trecho15	a/a	CENTRAL	S2	S2	59	649	1081	2435	3687	6,139	9	14,324	16,975
B1	trecho15	o/t	BACK	S2	S3	57	419	1042	2560	3148	4,192	8,776	14,654	15,993
B1	trecho15	e/t	FRONT	S2	S4	93	322	2001	2324	2948	3,253	13,014	14,014	15,573
B1	trecho15	u/a	BACK	S2	S1	71	377	1310	2472	2980	3,795	10,21	14,424	15,643
B1	trecho15	U/a	BACK	S2	S2	33	367	1301	2976	3522	3,698	10,166	15,634	16,695
B1	trecho	u/t	BACK	S2	S3	44	337	1071	2524	3343	3,403	8,943	14,561	16,371
B1	trecho	i/t	FRONT	S2	S4	31	269	2020	2430	3504	2,705	13,077	14,31	16,663
B1	trecho	oh/t	BACK	S2	S1	80	483	1100	2331	3176	4,771	9,108	14,034	16,049
B1	trecho	a/a	CENTRAL	S2	S2	56	578	1572	1785	3637	5,576	11,402	12,249	16,891
B1	trecho	i/t	FRONT	S2	S3	35	433	1770	2500	3679	4,321	12,192	14,498	16,961
B1	trecho	e/t	FRONT	S2	S4	54	416	1828	2532	3531	4,164	12,408	14,582	16,71
B1	trecho	o/t	BACK	S2	S1	128	401	1112	2459	3375	4,023	9,175	14,389	16,43
B1	trecho	a/a	CENTRAL	S2	S2	67	497	1268	1598	3190	4,893	10,001	11,511	16,077
B1	trecho	a/t	CENTRAL	S2	S3	95	577	1499	2445	3823	5,568	11,088	14,351	17,193
B1	trecho	a/t	CENTRAL	S2	S4	61	756	1222	2731	3466	6,933	9,766	15,078	16,596
B1	trecho	u/t	BACK	S2	S1	120	268	1075	2171	3335	2,695	8,966	13,56	16,356
B1	trecho	i/t	FRONT	S2	S2	47	314	2171	2554	3288	3,172	13,56	14,639	16,267
B1	trecho	o/t	BACK	S2	S3	68	376	949	2403	3214	3,785	8,216	14,236	16,124
B1	trecho	e/t	FRONT	S2	S4	40	354	1927	2526	3505	3,571	12,761	14,566	16,665
B1	trecho	A/a	CENTRAL	S2	S1	28	442	1584	2556	3325	4,403	11,453	14,644	16,337
B1	trecho	i/t	FRONT	S2	S2	59	336	2217	2650	3249	3,393	13,7	14,881	16,192
B1	trecho	eh/t	FRONT	S2	S3	67	480	1695	2467	3732	4,744	11,903	14,41	17,048
B1	trecho	i/t	FRONT	S2	S4	72	322	2199	2720	3462	3,253	13,645	15,052	16,588
B1	trecho	eh/t	FRONT	S2	S1	55	552	1756	2585	3699	5,361	12,139	14,718	16,994
B1	trecho	a/a	CENTRAL	S2	S2	90	572	1356	2623	3510	5,527	10,433	14,814	16,673
B1	trecho	e/t	FRONT	S2	S3	91	399	1812	2565	3508	4,005	12,349	14,667	16,67
B1	trecho	o/t	BACK	S2	S4	118	475	1059	2756	3402	4,7	8,874	15,138	16,48
B1	trecho	I/a	FRONT	S2	S1	154	228	2213	2751	2968	2,264	13,688	15,126	15,617
B1	trecho	o/a	BACK	S2	S2	88	408	1068	2602	3303	4,089	8,926	14,761	16,296
B1	trecho	e/t	FRONT	S2	S3	70	392	1854	2482	3472	3,938	12,502	14,45	16,606
B1	trecho	a/t	CENTRAL	S2	S4	130	735	1375	2306	3673	6,782	10,524	13,962	16,951
B1	trecho	a/a	CENTRAL	S2	S1	80	402	1675	2497	3410	4,033	11,824	14,49	16,495
B1	trecho	i/t	FRONT	S2	S2	143	260	2181	2452	3323	2,61	13,59	14,37	16,333
B1	trecho	u/t	BACK	S2	S3	60	317	1329	2348	3328	3,202	10,303	14,082	16,343
B1	trecho	u/t	BACK	S2	S4	78	321	1280	2942	3329	3,243	10,062	15,56	16,345
B1	trecho	a/t	CENTRAL	S2	S1	43	530	1604	2395	3535	5,177	11,536	14,214	16,717
B1	trecho	i/a	FRONT	S2	S1	73	380	2096	2646	3374	3,824	13,324	14,871	16,429
B1	trecho	e/t	FRONT	S2	S2	86	332	2089	2247	3079	3,353	13,302	13,789	15,852
B1	trecho	i/t	FRONT	S2	S3	40	269	2046	2637	3510	2,705	13,163	14,849	16,673
B1	trecho	u/t	BACK	S2	S4	70	327	1035	2476	3275	3,303	8,735	14,434	16,242
B1	trecho	a/t	CENTRAL	S2	S1	54	650	1555	2628	3489	6,147	11,33	14,827	16,636
B1	trecho	a/t	CENTRAL	S2	S2	77	605	1633	2614	3676	5,794	11,655	14,792	16,956
B1	trecho	o/t	BACK	S2	S3	54	394	1185	2585	3258	3,957	9,572	14,718	16,21
B1	trecho	U/a	BACK	S2	S4	37	403	1113	2487	3162	4,042	9,18	14,464	16,021
B1	trecho	e/t	FRONT	S2	S1	114	353	2078	2732	3549	3,562	13,267	15,081	16,741
B1	trecho	eh/t	FRONT	S2	S2	89	589	1725	2684	3502	5,665	12,02	14,965	16,659
B1	trecho	a/t	CENTRAL	S2	S3	53	638	1537	2402	3271	6,054	11,254	14,233	16,235
B1	trecho	e/t	FRONT	S2	S4	44	391	1815	2567	3591	3,929	12,36	14,672	16,814
B1	trecho	e/t	FRONT	S2	S1	86	373	2016	2700	3574	3,756	13,064	15,004	16,785
B1	trecho	eh/t	FRONT	S2	S2	54	486	1668	1963	2676	4,797	11,796	12,885	14,945
B1	trecho	o/t	BACK	S2	S3	77	411	1056	2647	3509	4,117	8,857	14,874	16,672
B1	trecho	U/a	BACK	S2	S4	44	343	1010	2578	3476	3,463	8,587	14,701	16,613
B1	trecho	u/t	BACK	S2	S1	62	332	944	2496	3342	3,353	8,185	14,487	16,369
B1	trecho	U/a	BACK	S2	S2	39	306	1291	2370	3238	3,09	10,116	14,144	16,171
B1	trecho	a/t	CENTRAL	S2	S3	111	733	1445	2499	3656	6,767	10,848	14,495	16,923
B1	trecho	o/a	BACK	S2	S4	62	415	1131	2652	3608	4,155	9,28	14,886	16,843
B1	trecho	e/t	FRONT	S2	S1	55	470	1622	2587	3646	4,655	11,61	14,723	16,907
B1	trecho	eh/t	FRONT	S2	S2	56	516	1541	2532	3621	5,057	11,271	14,582	16,865
B1	trecho	a/a	CENTRAL	S2	S3	41	571	1449	2335	3632	5,518	10,866	14,045	16,883
B1	trecho	eh/a	FRONT	S3	S4	40	424	1417	2295	3203	4,238	10,72	13,93	16,102
B1	trecho	eh/a	FRONT	S3	S1	30	535	1652	2372	3548	5,219	11,732	14,15	16,74
B1	trecho	a/t	CENTRAL	S3	S2	96	678	1392	2081	3816	6,361	10,604	13,276	17,182
B1	trecho16	a/t	CENTRAL	S3	S3	61	651	1552	2355	3640	6,155	11,318	14,102	16,897
B1	trecho16	a/a	CENTRAL	S3	S4	88	739	1440	2424	3665	6,811	10,825	14,294	16,938
B1	trecho16	i/a	FRONT	S3	S1	83	296	2096	3043	3812	2,988	13,324	15,777	17,176
B1	trecho16	A/a	CENTRAL	S3	S2	25	398	1439	2694	3586	3,995	10,82	14,989	16,805
B1	trecho16	u/t	BACK	S3	S3	56	387	901	2054	3163	3,891	7,913	13,189	16,023
B1	trecho16	U/a	BACK	S3	S4	24	344	1093	2406	3409	3,473	9,068	14,244	16,493
B1	trecho17	u/t	BACK	S3	S1	24	307	1396	2646	3604	3,101	10,622	14,871	16,836
B1	trecho17	a/a	CENTRAL	S3	S2	35	608	1468	2444	3596	5,818	10,951	14,348	16,822
B1	trecho17	eh/a	FRONT	S3	S3	32	435	1466	2485	3410	4,339	10,942	14,458	16,495
B1	trecho17	a/t	CENTRAL	S3	S4	65	688	1414	2452	3625	6,436	10,706	14,37	16,871
B1	trecho17	i/t	FRONT	S3	S1	50	277	2083	2696	3132	2,79	13,283	14,994	15,96
B1	trecho17	o/t	BACK	S3	S2	65	401	1096	2635	3279	4,023	9,085	14,844	16,25
B1	trecho17	a/t	CENTRAL	S3	S1	95	620	1481	2496	4454	5,913	11,009	14,487	18,087
B1	trecho17	e/t	FRONT	S3	S2	84	362	1909	2623	3403	3,65	12,698	14,814	16,482
B1	trecho18	e/t	FRONT	S3	S3	126	378	2096	2721	3117	3,805	13,324	15,054	15,93
B1	trecho18	a/a	CENTRAL	S3	S4	63	431	1878	2287	3151	4,303	12,589	13,907	15,999
B1	trecho18	i/t	FRONT	S3	S1	114	302	2151	2740	3353	3,049	13,498	15,1	16,39
B1	trecho18	a/t	CENTRAL	S3	S2	68	676	1331	2607	3559	6,345	10,313	14,774	16,759
B1	trecho18	A/a	CENTRAL	S3	S3	29	463	1215	2311	3390	4,593	9,73	13,977	16,458
B1	trecho18	u/t	BACK	S3	S4	44	367	1108	2722	3536	3,698	9,152	15,057	16,719
B1	trecho18	U/a	BACK	S3	S1	55	294	1217	2470	3155	2,967	9,74	14,418	16,007
B1	trecho19	u/t	BACK	S3	S2	47	335	1212	2569	3259	3,383	9,714	14,678	16,211
B1	trecho19	i/t	FRONT	S3	S3	35	370	1988	2684	3120	3,727	12,97	14,965	15,936
B1	trecho19	a/a	CENTRAL	S3	S4	65	554	1693	2413	3717	5,378	11,895	14,264	17,024
B1	trecho19	eh/t	FRONT	S3	S1	62	497	1665	2424	3679	4,893	11,784	14,294	16,961
B1	trecho19	eh/t	FRONT	S3	S2	91	472	1886	2494	3655	4,673	12,617	14,482	16,922
B1	trecho19	oh/t	BACK	S3	S3	100	482	1204	2529	3443	4,762	9,672	14,574	16,554
B1	trecho19	A/a	CENTRAL	S3	S4	70	429	1408	2653	3111	4,284	10,678	14,889	15,918
B1	trecho19	o/t	BACK	S3	S1	90	394	1205	2513	3177	3,957	9,677	14,532	16,051
B1	trecho19	a/a	CENTRAL	S3	S2	90	570	1305	2433	3591	5,51	10,186	14,318	16,814
B1	trecho19	eh/t	FRONT	S3	S3	84	518	1827	2562	3648	5,074	12,404	14,66	16,91
B1	trecho19	A/a	CENTRAL	S3	S4	38	600	1693	2335	3650	5,754	11,895	14,045	16,913
B1	trecho19	a/t	CENTRAL	S3	S1	46	750	1624	2323	3598	6,89	11,618	14,011	16,826
B1	trecho19	a/t	CENTRAL	S3	S2	53	656	1491	2109	3535	6,193	11,053	13,366	16,717
B1	trecho19	A/a	CENTRAL	S3	S3	56	495	1332	2361	3591	4,876	10,318	14,119	16,814
B1	trecho19	u/t	BACK	S3	S4	56	348	1052	2575	3328	3,512	8,834	14,693	16,343
B1	trecho19	A/a	CENTRAL	S3	S1	53	484	1371	2664	3613	4,779	10,505	14,916	16,851
B1	trecho20	a/t	CENTRAL	S3	S2	64	764	1518	2424	3686	6,989	11,171	14,294	16,973
B1	trecho20	A/a	CENTRAL	S3	S3	32	521	1492	2445	3469	5,1	11,058	14,351	16,601
B1	trecho20	i/a	FRONT	S3	S4	38	258	2089	2784	3365	2,589	13,302	15,203	16,412
B1	trecho20	oh/t	BACK	S3	S1	110	575	994	2202	3282	5,551	8,491	13,654	16,256
B1	trecho20	A/a	CENTRAL	S3	S2	30	551	1406	2495	3313	5,353	10,669	14,485	16,315
B1	trecho20	a/t	CENTRAL	S3	S3	54	671	1414	2478	3669	6,308	10,706	14,44	16,945
B1	trecho20	e/a	FRONT	S3	S4	57	346	1946	2460	3103	3,493	12,827	14,391	15,901
B1	trecho20	e/t	FRONT	S3	S1	39	369	2009	2656	3401	3,718	13,04	14,896	16,478
B1	trecho20	oh/t	BACK	S3	S2	93	472	1099	2635	3555	4,673	9,102	14,844	16,752
B1	trecho20	A/a	CENTRAL	S3	S3	69	457	1517	2226	3211	4,539	11,167	13,727	16,118
B1	trecho20	i/t	FRONT	S3	S4	70	385	2013	2705	3236	3,872	13,054	15,016	16,167
B1	trecho21	eh/a	FRONT	S3	S1	74	524	1687	2345	3204	5,126	11,872	14,074	16,104
B1	trecho21	e/t	FRONT	S3	S2	46	523	1775	2372	3464	5,117	12,211	14,15	16,592
B1	trecho21	a/t	CENTRAL	S3	S3	61	624	1511	2314	3275	5,944	11,141	13,985	16,242
B1	trecho21	o/a	BACK	S3	S4	69	445	1060	2725	3492	4,431	8,88	15,064	16,642
B1	trecho21	e/t	FRONT	S3	S1	183	347	1818	2412	3402	3,503	12,371	14,261	16,48
B1	trecho21	o/a	BACK	S3	S2	52	366	1281	2416	3441	3,689	10,067	14,272	16,551
B1	trecho21	e/t	FRONT	S3	S3	33	377	1607	2382	3547	3,795	11,548	14,178	16,738
B1	trecho21	a/t	CENTRAL	S3	S1	70	723	1449	2390	3296	6,695	10,866	14,2	16,282
B1	trecho21	A/a	CENTRAL	S3	S2	34	543	1424	2387	3799	5,286	10,752	14,192	17,156
B1	trecho21	u/a	BACK	S3	S3	55	383	1046	2670	3346	3,853	8,799	14,931	16,377
B1	trecho21	o/t	BACK	S3	S4	33	478	1335	2697	3519	4,726	10,332	14,996	16,689
B1	trecho21	a/t	CENTRAL	S3	S1	68	666	1369	2516	3699	6,269	10,495	14,54	16,994
B1	trecho21	A/a	CENTRAL	S3	S2	37	316	1169	2545	3763	3,192	9,486	14,616	17,098
B1	trecho21	o/t	BACK	S3	S3	112	357	791	2680	3175	3,601	7,179	14,955	16,047
B1	trecho21	eh/a	FRONT	S3	S4	53	576	1767	2257	2634	5,559	12,181	13,819	14,842
B1	trecho21	o/a	BACK	S3	S1	45	359	1250	2483	3525	3,62	9,91	14,453	16,7
B1	trecho21	e/t	FRONT	S3	S2	22	347	1605	2509	3566	3,503	11,54	14,522	16,771
B1	trecho21	e/a	FRONT	S3	S3	41	358	1836	2601	2754	3,611	12,437	14,759	15,133
B1	trecho21	o/t	BACK	S3	S4	122	387	1126	2344	3185	3,891	9,252	14,071	16,067
B1	trecho	o/a	BACK	S3	S1	68	388	992	2224	3346	3,9	8,479	13,721	16,377
B1	trecho	e/t	FRONT	S3	S2	33	387	1554	2409	3535	3,891	11,326	14,253	16,717
B1	trecho	i/t	FRONT	S3	S3	52	310	2150	2523	3447	3,131	13,495	14,558	16,562
B1	trecho	I/a	FRONT	S3	S4	40	310	1953	2384	3372	3,131	12,851	14,183	16,425
B1	trecho	oh/t	BACK	S3	S1	126	506	950	2459	3318	4,971	8,222	14,389	16,324
B1	trecho	oh/t	BACK	S3	S2	218	502	905	2535	3222	4,937	7,939	14,59	16,14
B1	trecho	a/a	CENTRAL	S3	S3	60	499	1700	2493	3452	4,911	11,923	14,48	16,571
B1	trecho	i/t	FRONT	S3	S4	46	389	1980	2571	3347	3,91	12,943	14,683	16,378
B1	trecho	I/a	FRONT	S3	S1	363	289	2195	2505	2972	2,915	13,633	14,511	15,626
B1	trecho	a/t	CENTRAL	S3	S2	71	742	1390	2493	3526	6,832	10,594	14,48	16,702
B1	trecho	oh/t	BACK	S3	S3	85	485	1035	2508	2754	4,788	8,735	14,519	15,133
B1	trecho	i/t	FRONT	S3	S4	143	292	2088	2733	3414	2,946	13,299	15,083	16,502
B1	trecho	A/a	CENTRAL	S3	S1	83	451	1591	2415	3320	4,485	11,482	14,269	16,328
B1	trecho	eh/a	FRONT	S3	S2	48	616	1586	2513	3672	5,881	11,461	14,532	16,95
B1	trecho	a/t	CENTRAL	S3	S3	101	804	1440	2489	3674	7,269	10,825	14,469	16,953
B1	trecho	eh/t	FRONT	S3	S4	71	495	1513	2463	3698	4,876	11,15	14,399	16,993
B1	trecho	A/a	CENTRAL	S3	S1	84	355	1260	1580	3028	3,581	9,961	11,436	15,745
B1	trecho22	A/a	CENTRAL	S3	S2	34	443	1517	2557	3656	4,413	11,167	14,647	16,923
B1	trecho22	a/a	CENTRAL	S3	S3	51	713	1190	2349	3515	6,621	9,598	14,085	16,682
B1	trecho22	a/a	CENTRAL	S3	S4	69	776	1418	2237	3499	7,074	10,724	13,76	16,654
B1	trecho22	a/t	CENTRAL	S3	S1	74	579	1662	2151	2924	5,584	11,772	13,498	15,521
B1	trecho22	eh/t	FRONT	S3	S2	58	510	1675	2465	3495	5,006	11,824	14,405	16,647
B1	trecho22	A/a	CENTRAL	S3	S3	35	457	1615	2446	3414	4,539	11,581	14,354	16,502
B1	trecho22	eh/t	FRONT	S3	S4	48	486	1255	2462	3448	4,797	9,935	14,397	16,563
B1	trecho22	a/a	CENTRAL	S3	S1	47	607	1160	2316	3225	5,81	9,438	13,991	16,145
B1	trecho22	a/a	CENTRAL	S3	S2	60	640	1311	2255	3673	6,069	10,215	13,813	16,951
B1	trecho22	a/t	CENTRAL	S3	S3	118	585	1668	2243	4095	5,633	11,796	13,778	17,602
B1	trecho22	a/t	CENTRAL	S3	S4	61	661	1233	2521	3861	6,231	9,823	14,553	17,253
B1	trecho22	o/t	BACK	S3	S1	69	370	895	2696	3251	3,727	7,875	14,994	16,196
B1	trecho22	a/a	CENTRAL	S3	S2	81	652	1230	2324	3953	6,162	9,807	14,014	17,393
B1	trecho23	eh/t	FRONT	S3	S3	52	548	1619	2591	3190	5,328	11,598	14,734	16,077
B1	trecho23	A/a	CENTRAL	S3	S4	29	520	1462	1859	3002	5,091	10,924	12,52	15,69
B1	trecho23	oh/a	BACK	S3	S1	52	518	1109	2551	3023	5,074	9,158	14,631	15,735
B1	trecho23	a/a	CENTRAL	S3	S2	62	644	1330	2611	3923	6,1	10,308	14,784	17,348
B1	trecho23	o/a	BACK	S3	S3	43	360	966	2222	2863	3,63	8,321	13,715	15,385
B1	trecho23	eh/t	FRONT	S3	S4	33	520	1565	2390	3702	5,091	11,373	14,2	16,999
B1	trecho23	A/a	CENTRAL	S3	S1	45	520	1461	2419	3031	5,091	10,92	14,28	15,752
B1	trecho23	oh/a	BACK	S3	S2	60	561	1264	2294	3743	5,436	9,981	13,927	17,066
B1	trecho23	a/t	CENTRAL	S3	S3	120	677	1415	2363	2767	6,353	10,71	14,125	15,164
B1	trecho23	A/a	CENTRAL	S3	S4	51	472	1163	2098	2919	4,673	9,454	13,331	15,51
B1	trecho24	i/t	FRONT	S3	S1	313	241	1837	2197	2840	2,406	12,441	13,639	15,333
B1	trecho24	u/t	BACK	S3	S2	113	267	909	2427	3095	2,684	7,964	14,302	15,885
B1	trecho24	u/t	BACK	S3	S3	163	265	653	2309	2951	2,663	6,17	13,971	15,58
B1	trecho24	o/t	BACK	S3	S4	144	324	786	2501	3053	3,273	7,144	14,501	15,798
B1	trecho24	U/a	BACK	S3	S1	38	326	1152	2533	3236	3,293	9,395	14,585	16,167
B1	trecho24	o/t	BACK	S4	S2	157	356	866	2554	3103	3,591	7,686	14,639	15,901
B1	trecho24	U/a	BACK	S4	S3	47	345	956	2326	3101	3,483	8,26	14,02	15,897
B1	trecho24	i/t	FRONT	S4	S4	97	239	2099	2931	3250	2,384	13,334	15,536	16,194
B1	trecho24	U/a	BACK	S4	S1	120	292	955	2261	3158	2,946	8,253	13,831	16,013
B1	trecho25	A/a	CENTRAL	S4	S2	48	372	1043	2099	3277	3,747	8,782	13,334	16,246
B1	trecho25	i/a	FRONT	S4	S3	39	346	1922	2674	3410	3,493	12,744	14,94	16,495
B1	trecho25	a/t	CENTRAL	S4	S4	65	725	1522	2329	3679	6,709	11,189	14,028	16,961
B1	trecho25	A/a	CENTRAL	S4	S1	35	397	1391	2868	3720	3,986	10,599	15,396	17,029
B1	trecho25	a/t	CENTRAL	S4	S2	84	684	1541	2417	3572	6,406	11,271	14,275	16,781
B1	trecho25	a/a	CENTRAL	S4	S3	50	547	1618	2339	3493	5,32	11,594	14,057	16,644
B1	trecho25	eh/t	FRONT	S4	S4	71	482	1791	2554	3448	4,762	12,271	14,639	16,563
B1	trecho25	o/t	BACK	S4	S1	108	383	1082	2477	3142	3,853	9,006	14,437	15,981
B1	trecho25	a/t	CENTRAL	S4	S2	40	604	1444	2473	3050	5,786	10,843	14,426	15,791
B1	trecho25	a/t	CENTRAL	S4	S3	57	799	1242	2386	3372	7,234	9,869	14,189	16,425
B1	trecho25	a/a	CENTRAL	S4	S4	60	418	1669	2285	3194	4,183	11,8	13,901	16,085
B1	trecho25	i/t	FRONT	S4	S1	67	345	2262	2884	3374	3,483	13,834	15,432	16,429
B1	trecho	u/t	BACK	S4	S2	93	329	1130	2535	3375	3,323	9,274	14,59	16,43
B1	trecho	a/t	CENTRAL	S4	S3	63	610	1578	2487	3698	5,833	11,428	14,464	16,993
B1	trecho	oh/a	BACK	S4	S4	56	531	1100	1938	3146	5,185	9,108	12,799	15,989
B1	trecho	a/t	CENTRAL	S4	S1	45	591	1269	2589	3670	5,681	10,006	14,729	16,947
B1	trecho	a/a	CENTRAL	S4	S2	53	640	1384	2078	3506	6,069	10,566	13,267	16,666
B1	trecho	a/t	CENTRAL	S4	S1	94	599	1422	2459	3780	5,746	10,743	14,389	17,125
B1	trecho	a/t	CENTRAL	S4	S2	49	664	1488	2424	3505	6,254	11,04	14,294	16,665
B1	trecho	oh/a	BACK	S4	S3	50	521	1206	2224	3365	5,1	9,683	13,721	16,412
B1	trecho	U/a	BACK	S4	S4	45	349	1201	2310	3291	3,522	9,656	13,974	16,273
B1	trecho	eh/a	FRONT	S4	S1	76	522	1807	2455	3784	5,109	12,331	14,378	17,132
B1	trecho	a/t	CENTRAL	S4	S2	127	734	1423	2444	3017	6,775	10,747	14,348	15,722
B1	trecho	a/a	CENTRAL	S4	S3	53	775	1512	2434	3907	7,067	11,145	14,321	17,324
B1	trecho	a/t	CENTRAL	S4	S4	173	651	1381	2439	3930	6,155	10,552	14,335	17,359
B1	trecho	u/t	BACK	S4	S1	38	398	1290	2562	3321	3,995	10,112	14,66	16,33
B1	trecho	a/a	CENTRAL	S4	S2	50	735	1297	2492	3828	6,782	10,146	14,477	17,201
B1	trecho	a/t	CENTRAL	S4	S3	134	747	1348	2517	3658	6,868	10,395	14,543	16,927
B1	trecho	eh/t	FRONT	S4	S4	57	513	1352	2954	3347	5,031	10,414	15,587	16,378
B1	trecho	eh/t	FRONT	S4	S1	55	444	1537	2604	3357	4,422	11,254	14,767	16,397
B1	trecho26	eh/t	FRONT	S4	S2	189	479	1812	2434	3665	4,735	12,349	14,321	16,938
B1	trecho26	a/a	CENTRAL	S4	S3	99	613	1638	2419	3694	5,857	11,675	14,28	16,986
B1	trecho26	i/t	FRONT	S4	S4	382	295	2165	2808	3430	2,977	13,541	15,259	16,531
B1	trecho27	e/t	FRONT	S4	S1	98	375	1894	2599	3448	3,776	12,645	14,754	16,563
B1	trecho27	eh/a	FRONT	S4	S2	57	483	1759	2398	3264	4,771	12,151	14,222	16,221
B1	trecho27	oh/t	BACK	S4	S3	94	484	1070	2293	3299	4,779	8,938	13,925	16,288
B1	trecho27	U/a	BACK	S4	S4	33	364	1307	2518	3288	3,669	10,196	14,545	16,267
B1	trecho27	u/t	BACK	S4	S1	47	319	1305	2507	3317	3,223	10,186	14,516	16,322
B1	trecho27	u/t	BACK	S4	S2	74	313	1143	2518	3307	3,162	9,346	14,545	16,303
B1	trecho27	a/t	CENTRAL	S4	S3	145	772	1440	2308	3799	7,046	10,825	13,968	17,156
B1	trecho27	U/a	BACK	S4	S4	35	425	1662	2580	3540	4,247	11,772	14,706	16,726
B1	trecho28	u/t	BACK	S4	S1	16	337	1408	2312	3082	3,403	10,678	13,98	15,858
B1	trecho28	a/t	CENTRAL	S4	S2	115	710	1474	2317	3719	6,599	10,978	13,994	17,027
B1	trecho28	u/t	BACK	S4	S3	101	341	1095	2539	3200	3,443	9,079	14,6	16,096
B1	trecho28	U/a	BACK	S4	S4	31	318	1285	2785	3501	3,213	10,087	15,206	16,658
B1	trecho29	i/t	FRONT	S4	S1	52	425	1942	2767	3826	4,247	12,813	15,164	17,198
B1	trecho29	a/a	CENTRAL	S4	S2	116	735	1437	2387	3898	6,782	10,811	14,192	17,31
B1	trecho29	e/a	FRONT	S4	S3	159	350	2029	2791	3448	3,532	13,107	15,22	16,563
B1	trecho29	a/a	CENTRAL	S4	S4	127	504	1620	2618	3825	4,954	11,602	14,802	17,197
B1	trecho29	i/t	FRONT	S4	S1	359	321	2173	2808	3499	3,243	13,566	15,259	16,654
B1	trecho	i/t	FRONT	S4	S2	189	316	2199	2998	3556	3,192	13,645	15,681	16,754
B1	trecho	e/t	FRONT	S4	S3	53	388	1777	2403	3144	3,9	12,219	14,236	15,985
B1	trecho	e/t	FRONT	S4	S4	79	388	1524	2491	3220	3,9	11,197	14,474	16,136
B1	trecho	eh/t	FRONT	S4	S1	36	464	1396	2385	3738	4,602	10,622	14,186	17,058
B1	trecho	A/a	CENTRAL	S4	S2	34	544	1472	2563	3109	5,295	10,969	14,662	15,914
B1	trecho	i/t	FRONT	S4	S3	66	268	2122	2746	3163	2,695	13,407	15,114	16,023
B1	trecho	i/a	FRONT	S4	S4	45	279	2106	2722	3195	2,811	13,356	15,057	16,086
B1	trecho	i/t	FRONT	S4	S1	111	317	2109	2134	3124	3,202	13,366	13,445	15,944
B1	trecho	o/t	BACK	S4	S2	79	401	835	2528	3100	4,023	7,479	14,572	15,895
B1	trecho	u/t	BACK	S4	S3	48	326	1136	2441	3183	3,293	9,307	14,34	16,063
B1	trecho	i/t	FRONT	S4	S4	57	304	1863	2544	3337	3,07	12,535	14,613	16,36
B1	trecho	I/a	FRONT	S4	S1	51	421	1812	2685	3431	4,21	12,349	14,967	16,533
B1	trecho30	oh/t	BACK	S4	S2	113	463	989	2372	3154	4,593	8,461	14,15	16,005
B1	trecho30	i/a	FRONT	S4	S3	34	267	1931	2432	3797	2,684	12,775	14,316	17,152
B1	trecho30	i/t	FRONT	S4	S4	155	275	2105	2660	3375	2,769	13,353	14,906	16,43
B1	trecho30	A/a	CENTRAL	S4	S1	92	353	1643	2484	3241	3,562	11,696	14,456	16,177
B1	trecho30	a/t	CENTRAL	S4	S2	216	733	1373	2262	3573	6,767	10,514	13,834	16,783
B1	trecho30	u/t	BACK	S4	S3	26	359	1328	2527	3322	3,62	10,298	14,569	16,332
B1	trecho30	A/a	CENTRAL	S4	S4	40	451	1494	2171	3423	4,485	11,066	13,56	16,518
B1	trecho30	a/t	CENTRAL	S4	S1	48	595	1320	2049	3516	5,713	10,259	13,173	16,684
B1	trecho30	oh/t	BACK	S4	S2	47	474	1185	2463	3602	4,691	9,572	14,399	16,832
B1	trecho30	i/t	FRONT	S4	S3	73	307	2064	2688	3530	3,101	13,221	14,975	16,708
B1	trecho31	u/a	BACK	S4	S4	34	386	1163	2545	3131	3,881	9,454	14,616	15,958
B1	trecho31	eh/t	FRONT	S4	S1	65	470	1826	2580	3528	4,655	12,401	14,706	16,705
B1	trecho31	A/a	CENTRAL	S4	S2	137	471	1491	2542	3438	4,664	11,053	14,608	16,545
B1	trecho31	i/t	FRONT	S4	S3	62	244	2221	2772	3362	2,438	13,712	15,175	16,406
B1	trecho31	i/t	FRONT	S4	S4	80	266	2107	2768	3401	2,674	13,36	15,166	16,478
B1	trecho31	i/t	FRONT	S4	S1	67	263	2093	2885	3380	2,642	13,315	15,434	16,44
B1	trecho31	A/a	CENTRAL	S4	S2	44	372	1394	2247	3295	3,747	10,613	13,789	16,28
B1	trecho31	a/t	CENTRAL	S4	S3	51	688	1333	2076	3604	6,436	10,323	13,26	16,836
B1	trecho31	a/a	CENTRAL	S4	S4	77	697	1464	2048	3671	6,503	10,933	13,169	16,948
B1	trecho31	a/t	CENTRAL	S4	S1	100	639	1408	2420	3930	6,062	10,678	14,283	17,359
B1	trecho	i/t	FRONT	S4	S2	174	288	2256	2654	3039	2,905	13,816	14,891	15,768
B1	trecho	i/t	FRONT	S4	S3	865	248	2379	3026	3503	2,481	14,169	15,741	16,661
B1	trecho	a/t	CENTRAL	S4	S4	79	673	1542	2557	3505	6,323	11,275	14,647	16,665
B1	trecho	e/t	FRONT	S4	S1	64	420	1791	2515	3205	4,201	12,271	14,538	16,106
B1	trecho	o/t	BACK	S4	S2	47	414	1354	2430	3192	4,145	10,424	14,31	16,081
B1	trecho	a/t	CENTRAL	S4	S3	35	606	1683	2350	3774	5,802	11,856	14,088	17,116
B1	trecho	eh/t	FRONT	S4	S4	70	524	1654	2483	3456	5,126	11,74	14,453	16,578
B1	trecho	a/t	CENTRAL	S4	S1	63	587	1542	2293	2743	5,649	11,275	13,925	15,107
B1	trecho	eh/a	FRONT	S4	S2	68	644	1654	2561	3648	6,1	11,74	14,657	16,91
B1	trecho	a/t	CENTRAL	S4	S3	99	618	1333	2490	3407	5,897	10,323	14,472	16,489
B1	trecho	U/a	BACK	S4	S4	45	387	1327	2845	3202	3,891	10,294	15,344	16,1
B1	trecho	i/t	FRONT	S4	S1	464	233	2262	2899	3445	2,318	13,834	15,466	16,558
B1	trecho	a/a	CENTRAL	S4	S2	81	631	1546	2184	3280	5,999	11,292	13,6	16,252
B1	trecho	oh/t	BACK	S4	S3	61	540	1114	2165	3529	5,261	9,186	13,541	16,707
B1	trecho	A/a	CENTRAL	S4	S4	56	614	1123	2333	3084	5,865	9,236	14,04	15,862
B1	trecho	eh/t	FRONT	S4	S1	83	484	1710	2269	3196	4,779	11,962	13,854	16,088
B1	trecho	oh/t	BACK	S4	S1	79	567	982	2325	3083	5,486	8,419	14,017	15,86
B1	trecho	A/a	CENTRAL	S4	S2	49	532	1401	2542	3631	5,193	10,645	14,608	16,881
B1	trecho	eh/t	FRONT	S4	S3	106	469	1781	2564	3722	4,647	12,234	14,665	17,032
B1	trecho	A/a	CENTRAL	S4	S4	41	557	1370	2323	3585	5,403	10,5	14,011	16,803
B1	trecho32	i/t	FRONT	S4	S1	61	330	1839	2579	3519	3,333	12,448	14,703	16,689
B1	trecho32	e/t	FRONT	S4	S2	61	428	2002	2747	3362	4,275	13,017	15,116	16,406
B1	trecho32	a/t	CENTRAL	S4	S3	96	707	1501	2572	3778	6,577	11,097	14,685	17,122
B1	trecho32	a/t	CENTRAL	S4	S4	114	750	1395	2550	3769	6,89	10,618	14,629	17,108
B1	trecho32	I/a	FRONT	S4	S1	42	406	1952	2713	3577	4,071	12,848	15,035	16,79
B1	trecho32	i/t	FRONT	S4	S2	29	314	1735	2427	3446	3,172	12,059	14,302	16,56
B1	trecho32	e/t	FRONT	S4	S3	32	407	1875	2601	3602	4,08	12,578	14,759	16,832
B1	trecho32	a/t	CENTRAL	S4	S4	63	569	1433	2460	3723	5,502	10,793	14,391	17,034
B1	trecho32	a/t	CENTRAL	S4	S1	57	694	1445	2512	3749	6,481	10,848	14,53	17,076
B1	trecho32	a/t	CENTRAL	S4	S2	51	584	1160	2549	3328	5,624	9,438	14,626	16,343
B1	trecho32	u/a	BACK	S4	S3	29	613	1549	3185	4144	5,857	11,305	16,067	17,671
B1	trecho32	a/t	CENTRAL	S4	S4	70	719	1389	2452	3671	6,665	10,589	14,37	16,948
B1	trecho32	eh/t	FRONT	S4	S1	54	639	1611	2389	3728	6,062	11,565	14,197	17,042
B2	trecho1	u/a	BACK	S1	S2	60	387	943	2772	3289	3,891	8,179	15,175	16,269
B2	trecho1	i/t	FRONT	S1	S3	44	298	2072	2547	3660	3,008	13,247	14,621	16,93
B2	trecho1	U/a	BACK	S1	S4	45	392	919	2322	3171	3,938	8,028	14,008	16,039
B2	trecho1	a/a	CENTRAL	S1	S1	86	583	1146	2474	3662	5,616	9,362	14,429	16,933
B2	trecho1	o/t	BACK	S1	S2	145	428	834	2904	3064	4,275	7,473	15,477	15,821
B2	trecho1	i/a	FRONT	S1	S3	42	311	2143	2443	3465	3,141	13,473	14,346	16,594
B2	trecho1	A/a	CENTRAL	S1	S4	98	367	1170	2609	3209	3,698	9,492	14,779	16,114
B2	trecho1	o/a	BACK	S1	S1	52	381	1112	2786	3428	3,833	9,175	15,208	16,527
B2	trecho1	e/t	FRONT	S1	S2	96	399	1542	2530	3458	4,005	11,275	14,577	16,581
B2	trecho1	a/t	CENTRAL	S1	S3	49	640	1271	2588	4311	6,069	10,016	14,726	17,901
B2	trecho1	a/a	CENTRAL	S1	S4	60	623	1036	2515	3105	5,936	8,741	14,538	15,905
B2	trecho1	U/a	BACK	S1	S1	53	374	1208	2792	3328	3,766	9,693	15,222	16,343
B2	trecho1	i/t	FRONT	S1	S2	94	322	1898	2516	3371	3,253	12,66	14,54	16,423
B2	trecho1	U/a	BACK	S1	S3	53	302	1163	2059	3360	3,049	9,454	13,205	16,403
B2	trecho2	i/t	FRONT	S1	S4	60	309	2072	2568	3321	3,121	13,247	14,675	16,33
B2	trecho2	a/t	CENTRAL	S1	S1	77	535	1420	2671	3699	5,219	10,733	14,933	16,994
B2	trecho2	A/a	CENTRAL	S1	S2	29	406	1760	2329	3325	4,071	12,154	14,028	16,337
B2	trecho2	o/t	BACK	S1	S3	61	434	955	2324	3027	4,33	8,253	14,014	15,743
B2	trecho2	o/t	BACK	S1	S4	64	465	1100	2632	3356	4,611	9,108	14,837	16,395
B2	trecho2	e/a	FRONT	S1	S1	41	433	1521	2618	3554	4,321	11,184	14,802	16,75
B2	trecho2	oh/a	BACK	S1	S2	118	551	953	2752	3140	5,353	8,241	15,128	15,977
B2	trecho2	a/t	CENTRAL	S1	S3	136	620	1225	2311	2912	5,913	9,782	13,977	15,494
B2	trecho2	a/t	CENTRAL	S1	S4	40	473	1301	1928	2757	4,682	10,166	12,765	15,14
B2	trecho2	e/a	FRONT	S1	S1	81	405	1879	2221	3290	4,061	12,592	13,712	16,271
B2	trecho2	a/t	CENTRAL	S1	S2	209	603	1413	1658	3035	5,778	10,701	11,756	15,76
B2	trecho2	o/t	BACK	S1	S3	49	408	1117	2412	3290	4,089	9,202	14,261	16,271
B2	trecho2	a/a	CENTRAL	S1	S1	51	432	1290	2347	3070	4,312	10,112	14,079	15,833
B2	trecho2	i/t	FRONT	S1	S2	32	391	1971	2604	3647	3,929	12,913	14,767	16,908
B2	trecho2	A/a	CENTRAL	S1	S3	52	482	1085	1738	3145	4,762	9,023	12,07	15,987
B2	trecho2	eh/t	FRONT	S1	S4	145	468	1631	2401	2901	4,638	11,647	14,231	15,47
B2	trecho2	A/a	CENTRAL	S1	S1	43	368	1500	2252	2644	3,708	11,093	13,804	14,867
B2	trecho3	A/a	CENTRAL	S1	S2	28	436	1585	2523	3367	4,349	11,457	14,558	16,416
B2	trecho3	o/t	BACK	S1	S3	45	417	916	2190	3142	4,173	8,009	13,618	15,981
B2	trecho3	o/t	BACK	S1	S4	56	465	1094	2596	3433	4,611	9,074	14,746	16,536
B2	trecho3	oh/a	BACK	S1	S1	108	551	913	2266	2963	5,353	7,99	13,846	15,606
B2	trecho3	a/t	CENTRAL	S1	S2	97	657	1439	1952	2986	6,201	10,82	12,848	15,656
B2	trecho3	e/a	FRONT	S1	S3	51	388	1912	2356	3408	3,9	12,709	14,105	16,491
B2	trecho3	a/t	CENTRAL	S1	S4	92	536	1349	2092	3171	5,227	10,4	13,312	16,039
B2	trecho3	o/t	BACK	S1	S1	28	411	1161	2423	3278	4,117	9,443	14,291	16,248
B2	trecho3	a/a	CENTRAL	S1	S2	57	426	1222	2401	3238	4,257	9,766	14,231	16,171
B2	trecho3	i/t	FRONT	S1	S3	21	405	1795	2199	3269	4,061	12,286	13,645	16,231
B2	trecho3	A/a	CENTRAL	S1	S4	48	553	1126	2201	3210	5,37	9,252	13,651	16,116
B2	trecho3	eh/t	FRONT	S1	S1	154	470	1217	1947	2712	4,655	9,74	12,83	15,033
B2	trecho3	A/a	CENTRAL	S1	S2	41	458	1654	2273	2842	4,548	11,74	13,866	15,337
B2	trecho4	a/t	CENTRAL	S1	S3	271	667	1300	2665	3961	6,277	10,161	14,918	17,405
B2	trecho4	a/t	CENTRAL	S1	S4	648	634	1194	2556	3685	6,023	9,619	14,644	16,971
B2	trecho4	o/a	BACK	S1	S1	13	434	1457	2433	3000	4,33	10,902	14,318	15,686
B2	trecho4	eh/t	FRONT	S1	S2	60	514	1438	2384	3550	5,04	10,816	14,183	16,743
B2	trecho4	a/t	CENTRAL	S1	S3	43	555	1237	2631	4607	5,386	9,843	14,834	18,278
B2	trecho4	I/a	FRONT	S1	S4	27	276	1437	2489	4049	2,779	10,811	14,469	17,535
B2	trecho4	a/t	CENTRAL	S1	S1	34	549	1137	2669	4277	5,336	9,313	14,928	17,855
B2	trecho4	U/a	BACK	S1	S2	43	316	1314	1483	2788	3,192	10,23	11,018	15,213
B2	trecho5	i/a	FRONT	S1	S3	32	308	1912	2383	3092	3,111	12,709	14,181	15,879
B2	trecho5	i/t	FRONT	S1	S4	49	299	1898	2687	3444	3,019	12,66	14,972	16,556
B2	trecho5	a/a	CENTRAL	S1	S1	52	403	1824	2449	2703	4,042	12,393	14,362	15,011
B2	trecho5	i/t	FRONT	S1	S2	30	412	1342	2322	3197	4,127	10,366	14,008	16,09
B2	trecho5	e/a	FRONT	S1	S3	42	387	1727	2444	2622	3,891	12,028	14,348	14,812
B2	trecho5	i/t	FRONT	S1	S4	44	316	1820	2483	2931	3,192	12,379	14,453	15,536
B2	trecho5	a/t	CENTRAL	S1	S1	95	592	1187	2039	2974	5,689	9,582	13,14	15,63
B2	trecho5	a/a	CENTRAL	S1	S2	76	551	1248	2407	2703	5,353	9,9	14,247	15,011
B2	trecho5	eh/t	FRONT	S1	S3	110	525	1547	2599	4508	5,134	11,296	14,754	18,156
B2	trecho5	A/a	CENTRAL	S1	S4	46	425	832	1443	2712	4,247	7,459	10,838	15,033
B2	trecho5	a/t	CENTRAL	S1	S1	64	476	1245	2357	3590	4,709	9,884	14,108	16,812
B2	trecho5	o/t	BACK	S1	S2	69	402	1207	2695	3905	4,033	9,688	14,992	17,32
B2	trecho5	a/a	CENTRAL	S1	S3	109	400	1661	2624	3732	4,014	11,768	14,817	17,048
B2	trecho5	i/t	FRONT	S1	S4	151	378	2155	2950	3759	3,805	13,51	15,578	17,092
B2	trecho6	i/t	FRONT	S1	S1	49	365	2077	2543	3507	3,679	13,264	14,611	16,668
B2	trecho6	o/a	BACK	S1	S2	36	422	918	2314	3254	4,22	8,022	13,985	16,202
B2	trecho6	e/a	FRONT	S1	S3	36	420	1404	2496	3544	4,201	10,659	14,487	16,733
B2	trecho6	o/t	BACK	S1	S4	59	443	1056	2967	3318	4,413	8,857	15,615	16,324
B2	trecho6	a/a	CENTRAL	S1	S1	87	484	1373	1612	2596	4,779	10,514	11,569	14,746
B2	trecho6	A/a	CENTRAL	S1	S2	54	408	1768	3203	4162	4,089	12,185	16,102	17,697
B2	trecho7	a/t	CENTRAL	S1	S3	64	376	1462	1638	2923	3,785	10,924	11,675	15,519
B2	trecho7	a/t	CENTRAL	S1	S4	60	524	1427	2088	2734	5,126	10,766	13,299	15,085
B2	trecho7	i/a	FRONT	S1	S1	43	388	1752	2701	2827	3,9	12,124	15,006	15,303
B2	trecho7	eh/a	FRONT	S1	S2	42	505	1443	1951	3134	4,963	10,838	12,844	15,964
B2	trecho7	U/a	BACK	S1	S3	28	235	1066	2360	2567	2,34	8,915	14,116	14,672
B2	trecho7	o/t	BACK	S1	S4	66	391	908	2496	3875	3,929	7,958	14,487	17,274
B2	trecho7	e/a	FRONT	S1	S1	72	407	1511	1893	2868	4,08	11,141	12,642	15,396
B2	trecho7	a/t	CENTRAL	S1	S2	121	604	1289	2204	3312	5,786	10,107	13,66	16,313
B2	trecho8	o/t	BACK	S1	S1	72	402	957	2570	3018	4,033	8,266	14,68	15,724
B2	trecho8	a/a	CENTRAL	S1	S2	64	457	1320	2381	3249	4,539	10,259	14,175	16,192
B2	trecho8	i/t	FRONT	S1	S3	25	484	1819	2463	3505	4,779	12,375	14,399	16,665
B2	trecho8	a/t	CENTRAL	S1	S4	51	530	1228	2138	3116	5,177	9,797	13,457	15,928
B2	trecho8	o/t	BACK	S1	S1	112	415	843	2421	2934	4,155	7,533	14,286	15,543
B2	trecho8	U/a	BACK	S1	S2	45	421	1259	2706	3593	4,21	9,956	15,018	16,817
B2	trecho8	a/a	CENTRAL	S1	S3	42	547	1422	2415	3504	5,32	10,743	14,269	16,663
B2	trecho8	i/t	FRONT	S1	S4	37	458	1800	2623	3526	4,548	12,305	14,814	16,702
B2	trecho8	a/a	CENTRAL	S1	S1	60	483	1804	2504	3484	4,771	12,319	14,509	16,628
B2	trecho8	i/t	FRONT	S1	S2	37	318	1719	2469	3514	3,213	11,997	14,416	16,681
B2	trecho8	a/t	CENTRAL	S1	S3	64	553	1388	2358	3453	5,37	10,585	14,111	16,572
B2	trecho8	eh/t	FRONT	S1	S4	53	477	1507	1622	2415	4,718	11,123	11,61	14,269
B2	trecho8	o/t	BACK	S1	S1	106	398	1001	2337	2997	3,995	8,533	14,051	15,679
B2	trecho8	a/t	CENTRAL	S1	S2	40	540	1057	2390	4357	5,261	8,863	14,2	17,962
B2	trecho8	U/a	BACK	S1	S3	38	397	989	2008	3276	3,986	8,461	13,037	16,244
B2	trecho8	a/t	CENTRAL	S1	S4	108	563	1146	2484	4371	5,453	9,362	14,456	17,98
B2	trecho9	a/t	CENTRAL	S1	S1	75	609	1266	2528	3418	5,826	9,991	14,572	16,509
B2	trecho9	u/a	BACK	S1	S2	35	391	1121	2655	3491	3,929	9,225	14,894	16,64
B2	trecho9	i/t	FRONT	S1	S3	41	524	2140	2847	4110	5,126	13,464	15,349	17,623
B2	trecho9	a/t	CENTRAL	S1	S4	39	536	1458	2381	3421	5,227	10,906	14,175	16,515
B2	trecho9	a/t	CENTRAL	S1	S1	37	593	1274	2459	3496	5,697	10,032	14,389	16,649
B2	trecho9	a/t	CENTRAL	S1	S2	39	520	1251	2902	4442	5,091	9,915	15,472	18,072
B2	trecho9	oh/t	BACK	S1	S3	59	458	1179	2545	2688	4,548	9,54	14,616	14,975
B2	trecho9	eh/a	FRONT	S1	S4	67	507	1528	2431	2877	4,98	11,215	14,313	15,416
B2	trecho9	i/t	FRONT	S1	S1	60	329	1949	2634	3581	3,323	12,837	14,842	16,797
B2	trecho9	A/a	CENTRAL	S1	S2	60	451	1226	2319	2956	4,485	9,787	14	15,591
B2	trecho9	o/t	BACK	S1	S3	153	421	1020	2475	3092	4,21	8,647	14,432	15,879
B2	trecho10	a/t	CENTRAL	S1	S4	57	597	1152	1899	3248	5,73	9,395	12,663	16,19
B2	trecho10	I/a	FRONT	S1	S1	25	295	1358	2527	3585	2,977	10,443	14,569	16,803
B2	trecho10	a/t	CENTRAL	S1	S2	80	545	1345	2456	3803	5,303	10,381	14,381	17,162
B2	trecho10	e/t	FRONT	S1	S3	141	442	1414	2553	3226	4,403	10,706	14,636	16,147
B2	trecho10	I/a	FRONT	S1	S4	35	318	1515	2413	3315	3,213	11,158	14,264	16,318
B2	trecho10	e/t	FRONT	S1	S1	42	403	1542	2290	3062	4,042	11,275	13,916	15,817
B2	trecho10	I/a	FRONT	S1	S2	34	232	1530	2580	3257	2,308	11,223	14,706	16,208
B2	trecho10	i/t	FRONT	S1	S3	46	278	1909	2505	3494	2,8	12,698	14,511	16,645
B2	trecho10	a/t	CENTRAL	S1	S4	33	562	1270	2499	4287	5,444	10,011	14,495	17,868
B2	trecho10	e/a	FRONT	S1	S1	26	378	1470	2681	4039	3,805	10,96	14,958	17,521
B2	trecho10	o/a	BACK	S1	S2	68	415	1034	2875	3556	4,155	8,729	15,412	16,754
B2	trecho10	e/t	FRONT	S1	S3	86	378	1738	2607	4260	3,805	12,07	14,774	17,832
B2	trecho10	a/t	CENTRAL	S1	S4	49	496	1300	2288	4260	4,884	10,161	13,91	17,832
B2	trecho10	i/t	FRONT	S1	S1	48	384	1532	2467	4269	3,862	11,232	14,41	17,844
B2	trecho10	u/a	BACK	S1	S2	44	356	1191	2305	2556	3,591	9,604	13,959	14,644
B2	trecho10	i/t	FRONT	S1	S3	40	354	1490	1853	2844	3,571	11,049	12,499	15,342
B2	trecho10	a/t	CENTRAL	S1	S4	74	641	1129	2646	4319	6,077	9,269	14,871	17,911
B2	trecho11	o/t	BACK	S1	S1	82	480	1065	2774	3511	4,744	8,909	15,18	16,675
B2	trecho11	a/t	CENTRAL	S1	S2	64	469	985	2496	2931	4,647	8,437	14,487	15,536
B2	trecho11	i/t	FRONT	S1	S3	45	366	1899	2535	3367	3,689	12,663	14,59	16,416
B2	trecho11	A/a	CENTRAL	S1	S4	41	423	1273	2404	3142	4,229	10,026	14,239	15,981
B2	trecho12	o/a	BACK	S1	S1	50	275	1331	2551	3545	2,769	10,313	14,631	16,735
B2	trecho12	e/t	FRONT	S2	S2	53	353	1881	2633	3339	3,562	12,599	14,839	16,363
B2	trecho12	i/t	FRONT	S2	S3	101	315	2120	2675	3366	3,182	13,401	14,943	16,414
B2	trecho12	A/a	CENTRAL	S2	S4	133	496	1306	2677	2756	4,884	10,191	14,948	15,138
B2	trecho12	o/a	BACK	S2	S1	46	358	1208	2373	3365	3,611	9,693	14,153	16,412
B2	trecho12	e/t	FRONT	S2	S2	118	349	2000	2554	3420	3,522	13,01	14,639	16,513
B2	trecho12	e/t	FRONT	S2	S3	76	420	1882	2597	3343	4,201	12,603	14,749	16,371
B2	trecho12	i/t	FRONT	S2	S4	62	382	2065	2684	3357	3,843	13,225	14,965	16,397
B2	trecho12	a/a	CENTRAL	S2	S1	76	582	1426	2285	2894	5,608	10,761	13,901	15,454
B2	trecho12	oh/t	BACK	S2	S1	54	542	1034	2081	2893	5,278	8,729	13,276	15,452
B2	trecho12	A/a	CENTRAL	S2	S2	55	562	1306	2529	4168	5,444	10,191	14,574	17,705
B2	trecho12	a/t	CENTRAL	S2	S3	75	658	1451	2599	4325	6,208	10,875	14,754	17,919
B2	trecho12	a/t	CENTRAL	S2	S4	84	536	1483	2165	2598	5,227	11,018	13,541	14,751
B2	trecho12	a/t	CENTRAL	S2	S1	93	737	1382	2637	4237	6,796	10,557	14,849	17,8
B2	trecho12	a/t	CENTRAL	S2	S2	97	628	1112	2685	4383	5,976	9,175	14,967	17,996
B2	trecho12	oh/t	BACK	S2	S3	81	480	936	2492	3852	4,744	8,135	14,477	17,239
B2	trecho12	a/t	CENTRAL	S2	S4	41	588	1146	1992	2812	5,657	9,362	12,984	15,268
B2	trecho12	a/t	CENTRAL	S2	S1	77	614	1262	2100	4224	5,865	9,971	13,337	17,783
B2	trecho12	a/t	CENTRAL	S2	S2	104	642	1232	2581	4030	6,085	9,818	14,708	17,507
B2	trecho12	oh/t	BACK	S2	S3	164	503	881	2528	3012	4,945	7,784	14,572	15,711
B2	trecho12	i/t	FRONT	S2	S4	66	352	1655	2366	3243	3,552	11,744	14,133	16,181
B2	trecho12	u/a	BACK	S2	S1	33	345	1140	2475	3358	3,483	9,329	14,432	16,399
B2	trecho12	i/t	FRONT	S2	S2	47	388	1326	2259	3159	3,9	10,289	13,825	16,015
B2	trecho12	A/a	CENTRAL	S2	S3	32	385	1294	2352	3256	3,872	10,131	14,094	16,206
B2	trecho12	eh/t	FRONT	S2	S4	45	545	1136	1474	2726	5,303	9,307	10,978	15,066
B2	trecho12	A/a	CENTRAL	S2	S1	45	557	1208	2622	4133	5,403	9,693	14,812	17,656
B2	trecho13	I/a	FRONT	S2	S2	44	304	1817	2592	3374	3,07	12,367	14,736	16,429
B2	trecho13	e/a	FRONT	S2	S3	39	379	1951	2815	3813	3,814	12,844	15,275	17,178
B2	trecho13	a/t	CENTRAL	S2	S4	41	572	1348	2441	3416	5,527	10,395	14,34	16,506
B2	trecho13	U/a	BACK	S2	S1	9	443	1053	2392	3664	4,413	8,84	14,206	16,937
B2	trecho13	a/t	CENTRAL	S2	S2	34	553	962	2003	3176	5,37	8,297	13,02	16,049
B2	trecho13	a/a	CENTRAL	S2	S3	60	582	1169	2480	3436	5,608	9,486	14,445	16,542
B2	trecho13	e/t	FRONT	S2	S4	73	446	1774	2701	4017	4,44	12,207	15,006	17,488
B2	trecho13	oh/t	BACK	S2	S1	121	569	993	2735	3511	5,502	8,485	15,088	16,675
B2	trecho13	o/t	BACK	S2	S2	168	381	810	2434	3207	3,833	7,31	14,321	16,11
B2	trecho13	I/a	FRONT	S2	S3	69	400	2339	3153	3729	4,014	14,057	16,003	17,043
B2	trecho14	e/a	FRONT	S2	S4	51	369	2059	2705	3544	3,718	13,205	15,016	16,733
B2	trecho14	a/t	CENTRAL	S2	S1	49	587	1453	2332	3253	5,649	10,884	14,037	16,2
B2	trecho14	a/t	CENTRAL	S2	S2	42	516	990	2342	3460	5,057	8,467	14,065	16,585
B2	trecho14	a/a	CENTRAL	S2	S3	49	532	1166	2737	4098	5,193	9,47	15,093	17,606
B2	trecho14	e/t	FRONT	S2	S4	53	404	1600	2724	3792	4,052	11,519	15,061	17,144
B2	trecho14	oh/t	BACK	S2	S1	103	440	1016	2352	3238	4,385	8,623	14,094	16,171
B2	trecho14	o/t	BACK	S2	S2	191	386	844	2548	3141	3,881	7,54	14,623	15,979
B2	trecho14	U/a	BACK	S2	S3	37	281	934	2652	3526	2,832	8,123	14,886	16,702
B2	trecho14	a/t	CENTRAL	S2	S4	89	573	1036	2588	3173	5,535	8,741	14,726	16,043
B2	trecho14	o/t	BACK	S2	S1	140	367	806	2566	3112	3,698	7,282	14,67	15,92
B2	trecho14	a/a	CENTRAL	S2	S2	59	628	1002	2091	3559	5,976	8,539	13,308	16,759
B2	trecho14	o/t	BACK	S2	S3	58	397	1212	2556	3360	3,986	9,714	14,644	16,403
B2	trecho14	a/t	CENTRAL	S2	S1	69	489	1335	2047	3087	4,823	10,332	13,166	15,868
B2	trecho15	e/t	FRONT	S2	S2	335	409	1861	2388	3186	4,099	12,528	14,195	16,069
B2	trecho15	u/t	BACK	S2	S3	165	362	787	2427	3133	3,65	7,151	14,302	15,962
B2	trecho15	u/t	BACK	S2	S4	135	400	717	2260	3208	4,014	6,651	13,828	16,112
B2	trecho15	i/a	FRONT	S2	S1	35	365	1206	2331	2841	3,679	9,683	14,034	15,335
B2	trecho15	U/a	BACK	S2	S2	32	370	760	2484	3493	3,727	6,961	14,456	16,644
B2	trecho15	i/t	FRONT	S2	S3	30	426	1267	2486	2908	4,257	9,996	14,461	15,486
B2	trecho15	e/t	FRONT	S2	S4	29	452	1686	2441	3432	4,494	11,868	14,34	16,535
B2	trecho15	I/a	FRONT	S2	S1	27	356	1593	2555	3513	3,591	11,49	14,642	16,679
B2	trecho15	i/a	FRONT	S2	S2	31	331	1803	2182	3240	3,343	12,316	13,593	16,175
B2	trecho15	eh/t	FRONT	S2	S3	64	521	1354	2328	3257	5,1	10,424	14,025	16,208
B2	trecho15	U/a	BACK	S2	S4	21	381	1320	2521	3286	3,833	10,259	14,553	16,263
B2	trecho15	e/t	FRONT	S2	S1	43	447	1871	2543	3443	4,449	12,564	14,611	16,554
B2	trecho15	a/a	CENTRAL	S2	S2	85	700	1115	2375	3645	6,525	9,191	14,158	16,905
B2	trecho15	a/t	CENTRAL	S2	S3	67	658	1229	2188	3622	6,208	9,802	13,612	16,866
B2	trecho15	a/a	CENTRAL	S2	S4	47	499	1611	2362	3438	4,911	11,565	14,122	16,545
B2	trecho15	e/t	FRONT	S2	S1	38	463	1922	2499	3497	4,593	12,744	14,495	16,651
B2	trecho15	eh/a	FRONT	S2	S2	63	527	1257	2536	3698	5,151	9,946	14,592	16,993
B2	trecho15	oh/t	BACK	S2	S3	91	524	1007	2257	3356	5,126	8,569	13,819	16,395
B2	trecho15	U/a	BACK	S2	S4	38	365	885	2128	3789	3,679	7,81	13,426	17,14
B2	trecho15	a/t	CENTRAL	S2	S1	51	589	1112	2076	3711	5,665	9,175	13,26	17,014
B2	trecho15	a/t	CENTRAL	S2	S2	51	570	1272	2693	3930	5,51	10,021	14,987	17,359
B2	trecho15	i/a	FRONT	S2	S3	36	351	2071	2627	3543	3,542	13,244	14,824	16,731
B2	trecho16	e/t	FRONT	S2	S4	84	428	1894	2621	3548	4,275	12,645	14,809	16,74
B2	trecho16	o/a	BACK	S2	S1	59	411	1085	2602	3085	4,117	9,023	14,761	15,864
B2	trecho16	i/t	FRONT	S2	S2	47	325	1359	2271	3356	3,283	10,448	13,86	16,395
B2	trecho16	u/t	BACK	S2	S3	32	368	1259	2286	3317	3,708	9,956	13,904	16,322
B2	trecho16	o/t	BACK	S2	S4	60	438	1182	2559	3410	4,367	9,556	14,652	16,495
B2	trecho16	oh/t	BACK	S2	S1	25	467	955	2331	2948	4,629	8,253	14,034	15,573
B2	trecho16	u/t	BACK	S2	S2	879	352	769	2409	3035	3,552	7,025	14,253	15,76
B2	trecho16	u/t	BACK	S2	S3	41	403	853	2285	3846	4,042	7,6	13,901	17,229
B2	trecho16	e/t	FRONT	S2	S4	63	430	1697	2385	3174	4,294	11,911	14,186	16,045
B2	trecho16	a/a	CENTRAL	S2	S1	64	612	1114	2377	3811	5,849	9,186	14,164	17,175
B2	trecho16	a/t	CENTRAL	S2	S2	107	624	1208	2891	4234	5,944	9,693	15,448	17,796
B2	trecho16	e/t	FRONT	S2	S3	77	308	1529	2500	4183	3,111	11,219	14,498	17,726
B2	trecho16	e/t	FRONT	S2	S4	42	422	1728	2393	2843	4,22	12,032	14,208	15,339
B2	trecho16	e/t	FRONT	S2	S1	54	392	1624	2640	3961	3,938	11,618	14,857	17,405
B2	trecho17	a/t	CENTRAL	S2	S2	104	592	1440	1693	2562	5,689	10,825	11,895	14,66
B2	trecho17	u/t	BACK	S2	S3	663	324	739	2299	3084	3,273	6,811	13,942	15,862
B2	trecho17	a/t	CENTRAL	S2	S4	111	648	1178	2039	3096	6,131	9,534	13,14	15,887
B2	trecho17	U/a	BACK	S2	S1	37	332	1458	2526	3263	3,353	10,906	14,566	16,219
B2	trecho17	eh/t	FRONT	S2	S2	76	520	1262	2423	3038	5,091	9,971	14,291	15,766
B2	trecho17	i/t	FRONT	S2	S3	65	378	1839	2395	3422	3,805	12,448	14,214	16,516
B2	trecho17	u/t	BACK	S2	S4	50	326	1083	2259	3208	3,293	9,012	13,825	16,112
B2	trecho17	a/t	CENTRAL	S2	S1	82	624	1237	2200	2954	5,944	9,843	13,648	15,587
B2	trecho17	eh/t	FRONT	S2	S1	47	535	1292	2370	3320	5,219	10,121	14,144	16,328
B2	trecho17	u/t	BACK	S2	S2	27	479	967	2164	2963	4,735	8,327	13,538	15,606
B2	trecho17	oh/a	BACK	S2	S3	44	514	1037	1960	3221	5,04	8,747	12,875	16,138
B2	trecho17	a/a	CENTRAL	S2	S4	80	546	1183	2645	4183	5,311	9,561	14,869	17,726
B2	trecho17	o/t	BACK	S2	S1	68	364	853	2782	4395	3,669	7,6	15,199	18,011
B2	trecho18	u/t	BACK	S2	S2	39	346	962	2385	3203	3,493	8,297	14,186	16,102
B2	trecho18	oh/a	BACK	S2	S3	43	506	995	2014	3304	4,971	8,497	13,057	16,298
B2	trecho18	a/a	CENTRAL	S2	S4	109	636	1248	2617	3841	6,038	9,9	14,799	17,222
B2	trecho18	o/t	BACK	S2	S1	126	373	810	2572	3090	3,756	7,31	14,685	15,875
B2	trecho18	eh/t	FRONT	S2	S2	118	474	1455	2453	3262	4,691	10,893	14,373	16,217
B2	trecho18	A/a	CENTRAL	S2	S3	55	444	1355	2628	3607	4,422	10,429	14,827	16,841
B2	trecho18	o/t	BACK	S2	S4	100	203	1102	2389	3203	1,986	9,119	14,197	16,102
B2	trecho19	eh/t	FRONT	S2	S1	136	570	1590	2541	4268	5,51	11,478	14,605	17,843
B2	trecho19	eh/t	FRONT	S2	S2	64	481	1817	2608	4047	4,753	12,367	14,777	17,532
B2	trecho19	a/a	CENTRAL	S2	S3	41	493	1483	2314	3358	4,858	11,018	13,985	16,399
B2	trecho19	a/t	CENTRAL	S2	S4	76	520	1198	2457	2894	5,091	9,64	14,383	15,454
B2	trecho19	A/a	CENTRAL	S2	S1	46	498	1034	2261	2929	4,902	8,729	13,831	15,532
B2	trecho19	oh/t	BACK	S2	S2	132	512	935	2479	3607	5,023	8,129	14,442	16,841
B2	trecho19	U/a	BACK	S2	S3	15	332	1027	2244	2646	3,353	8,688	13,781	14,871
B2	trecho20	eh/t	FRONT	S2	S4	90	575	1563	2521	3888	5,551	11,364	14,553	17,294
B2	trecho20	i/t	FRONT	S2	S1	32	386	1795	2528	3963	3,881	12,286	14,572	17,408
B2	trecho20	a/a	CENTRAL	S2	S2	61	490	1603	2410	3526	4,832	11,532	14,255	16,702
B2	trecho20	a/t	CENTRAL	S2	S3	63	584	1319	2246	3164	5,624	10,255	13,787	16,025
B2	trecho20	A/a	CENTRAL	S2	S4	26	460	1022	1972	2969	4,566	8,658	12,916	15,619
B2	trecho20	oh/t	BACK	S2	S1	141	523	907	2308	3061	5,117	7,952	13,968	15,814
B2	trecho21	a/t	CENTRAL	S2	S2	42	507	1376	2226	2939	4,98	10,528	13,727	15,554
B2	trecho21	a/t	CENTRAL	S2	S3	44	593	1317	1944	3037	5,697	10,245	12,82	15,764
B2	trecho21	e/a	FRONT	S2	S4	44	421	1944	2289	3374	4,21	12,82	13,913	16,429
B2	trecho21	a/t	CENTRAL	S2	S1	82	611	1155	2053	3137	5,841	9,411	13,186	15,97
B2	trecho21	A/a	CENTRAL	S2	S2	69	528	826	2005	2899	5,16	7,419	13,027	15,466
B2	trecho21	oh/t	BACK	S2	S3	73	505	980	2163	2793	4,963	8,407	13,535	15,224
B2	trecho21	A/a	CENTRAL	S2	S4	43	453	1227	2468	3524	4,503	9,792	14,413	16,698
B2	trecho21	a/t	CENTRAL	S2	S1	55	610	1213	2502	3220	5,833	9,719	14,503	16,136
B2	trecho22	eh/t	FRONT	S2	S2	299	471	1310	2444	3336	4,664	10,21	14,348	16,358
B2	trecho22	o/a	BACK	S2	S3	51	212	1280	2284	3257	2,087	10,062	13,898	16,208
B2	trecho22	oh/a	BACK	S2	S4	80	513	930	2569	3215	5,031	8,097	14,678	16,126
B2	trecho22	a/a	CENTRAL	S3	S1	84	644	1171	2981	4420	6,1	9,497	15,645	18,044
B2	trecho22	o/t	BACK	S3	S2	161	400	842	2323	3019	4,014	7,526	14,011	15,726
B2	trecho22	U/a	BACK	S3	S3	62	331	1085	2235	3375	3,343	9,023	13,754	16,43
B2	trecho22	oh/a	BACK	S3	S4	52	520	1019	2505	3319	5,091	8,641	14,511	16,326
B2	trecho22	a/a	CENTRAL	S3	S1	34	614	1117	3150	4196	5,865	9,202	15,997	17,744
B2	trecho22	o/t	BACK	S3	S2	68	386	890	2398	2942	3,881	7,842	14,222	15,56
B2	trecho22	i/a	FRONT	S3	S1	27	380	1670	2380	3164	3,824	11,804	14,172	16,025
B2	trecho22	eh/t	FRONT	S3	S2	45	552	1275	2617	3790	5,361	10,037	14,799	17,141
B2	trecho22	A/a	CENTRAL	S3	S3	42	524	1140	2752	3280	5,126	9,329	15,128	16,252
B2	trecho22	o/a	BACK	S3	S4	73	408	820	2699	3010	4,089	7,378	15,001	15,707
B2	trecho23	o/a	BACK	S3	S1	49	373	1047	2686	3433	3,756	8,805	14,97	16,536
B2	trecho23	u/t	BACK	S3	S2	31	341	798	2750	3177	3,443	7,227	15,123	16,051
B2	trecho23	oh/a	BACK	S3	S3	83	532	961	2611	3376	5,193	8,29	14,784	16,432
B2	trecho23	a/a	CENTRAL	S3	S4	70	684	1137	2567	4113	6,406	9,313	14,672	17,627
B2	trecho23	o/t	BACK	S3	S1	100	382	868	2420	3157	3,843	7,699	14,283	16,011
B2	trecho23	i/t	FRONT	S3	S2	20	306	1283	2301	3423	3,09	10,077	13,948	16,518
B2	trecho23	u/t	BACK	S3	S3	25	348	1015	2305	3412	3,512	8,617	13,959	16,498
B2	trecho23	oh/a	BACK	S3	S4	62	530	968	2687	3393	5,177	8,333	14,972	16,464
B2	trecho23	a/a	CENTRAL	S3	S1	26	606	1161	2685	3574	5,802	9,443	14,967	16,785
B2	trecho23	o/t	BACK	S3	S2	68	377	909	2411	3216	3,795	7,964	14,258	16,128
B2	trecho23	i/a	FRONT	S3	S3	58	387	1911	2526	3474	3,891	12,705	14,566	16,61
B2	trecho23	eh/t	FRONT	S3	S4	54	549	1341	2717	3500	5,336	10,361	15,045	16,656
B2	trecho23	A/a	CENTRAL	S3	S1	59	549	1065	2784	3367	5,336	8,909	15,203	16,416
B2	trecho23	o/a	BACK	S3	S2	84	430	855	2723	3282	4,294	7,613	15,059	16,256
B2	trecho24	oh/t	BACK	S3	S3	55	519	1059	2362	3140	5,083	8,874	14,122	15,977
B2	trecho24	u/t	BACK	S3	S4	70	432	1129	2490	3247	4,312	9,269	14,472	16,188
B2	trecho24	oh/t	BACK	S3	S1	195	563	1009	2312	3164	5,453	8,581	13,98	16,025
B2	trecho24	o/a	BACK	S3	S2	37	430	984	2730	3150	4,294	8,431	15,076	15,997
B2	trecho24	o/t	BACK	S3	S3	55	445	1024	2787	3459	4,431	8,67	15,21	16,583
B2	trecho24	I/a	FRONT	S3	S4	29	293	1176	2245	2595	2,957	9,524	13,784	14,744
B2	trecho24	i/t	FRONT	S3	S1	38	320	1276	2554	3442	3,233	10,042	14,639	16,553
B2	trecho24	o/t	BACK	S3	S2	52	427	998	2552	3181	4,266	8,515	14,634	16,059
B2	trecho24	a/a	CENTRAL	S3	S3	58	562	1128	2010	3155	5,444	9,263	13,044	16,007
B2	trecho24	a/t	CENTRAL	S3	S4	94	574	1164	1959	3115	5,543	9,459	12,872	15,926
B2	trecho24	u/a	BACK	S3	S1	30	383	1074	2836	3735	3,853	8,96	15,323	17,053
B2	trecho24	oh/a	BACK	S3	S2	57	541	975	2548	3281	5,269	8,376	14,623	16,254
B2	trecho24	a/a	CENTRAL	S3	S3	46	618	1210	2732	4066	5,897	9,703	15,081	17,56
B2	trecho24	o/t	BACK	S3	S4	83	413	894	2341	3251	4,136	7,868	14,062	16,196
B2	trecho24	e/t	FRONT	S3	S1	58	426	1253	1957	3124	4,257	9,925	12,865	15,944
B2	trecho25	I/a	FRONT	S3	S2	29	241	1419	2426	3559	2,406	10,729	14,299	16,759
B2	trecho25	A/a	CENTRAL	S3	S3	70	466	1067	1904	3269	4,62	8,92	12,681	16,231
B2	trecho25	i/a	FRONT	S3	S4	59	329	2134	2535	3289	3,323	13,445	14,59	16,269
B2	trecho25	a/t	CENTRAL	S3	S1	98	696	1290	2154	3160	6,496	10,112	13,507	16,017
B2	trecho25	A/a	CENTRAL	S3	S2	36	373	1384	2694	3605	3,756	10,566	14,989	16,837
B2	trecho25	u/t	BACK	S3	S3	43	389	1156	2723	3446	3,91	9,416	15,059	16,56
B2	trecho25	eh/t	FRONT	S3	S4	91	509	1495	2681	3974	4,997	11,071	14,958	17,425
B2	trecho25	u/t	BACK	S3	S1	32	364	1195	2605	3657	3,669	9,625	14,769	16,925
B2	trecho25	A/a	CENTRAL	S3	S2	53	424	1386	1527	2729	4,238	10,575	11,21	15,073
B2	trecho26	eh/t	FRONT	S3	S3	214	539	1415	2611	3868	5,253	10,71	14,784	17,264
B2	trecho26	eh/t	FRONT	S3	S1	101	493	1526	2539	3645	4,858	11,206	14,6	16,905
B2	trecho26	u/a	BACK	S3	S2	52	361	827	2277	3422	3,64	7,425	13,878	16,516
B2	trecho26	U/a	BACK	S3	S3	57	387	1277	2883	4004	3,891	10,047	15,43	17,469
B2	trecho26	o/a	BACK	S3	S4	48	364	887	2431	3050	3,669	7,823	14,313	15,791
B2	trecho26	e/t	FRONT	S3	S1	127	408	1511	2376	3464	4,089	11,141	14,161	16,592
B2	trecho26	e/t	FRONT	S3	S2	317	377	1647	2255	3142	3,795	11,712	13,813	15,981
B2	trecho27	a/t	CENTRAL	S3	S3	327	668	1226	2231	4013	6,285	9,787	13,742	17,482
B2	trecho27	eh/t	FRONT	S3	S4	69	570	1412	2524	3176	5,51	10,696	14,561	16,049
B2	trecho27	eh/t	FRONT	S3	S1	83	588	1364	2245	3110	5,657	10,471	13,784	15,916
B2	trecho27	a/a	CENTRAL	S3	S2	57	601	1118	2197	3218	5,762	9,208	13,639	16,132
B2	trecho27	a/t	CENTRAL	S3	S3	65	604	1285	1958	3308	5,786	10,087	12,868	16,305
B2	trecho27	e/a	FRONT	S3	S4	41	390	1624	2433	3554	3,919	11,618	14,318	16,75
B2	trecho27	o/t	BACK	S3	S1	59	435	949	2258	3211	4,339	8,216	13,822	16,118
B2	trecho27	e/a	FRONT	S3	S2	64	416	1513	2489	3042	4,164	11,15	14,469	15,775
B2	trecho27	e/t	FRONT	S3	S3	58	403	1533	2485	3496	4,042	11,236	14,458	16,649
B2	trecho27	oh/t	BACK	S3	S4	63	515	1076	2291	3231	5,049	8,972	13,919	16,157
B2	trecho27	a/t	CENTRAL	S3	S1	253	606	1140	2393	4633	5,802	9,329	14,208	18,31
B2	trecho27	u/t	BACK	S3	S2	38	356	1028	2492	3112	3,591	8,694	14,477	15,92
B2	trecho27	i/a	FRONT	S3	S3	15	323	1718	2592	3943	3,263	11,993	14,736	17,378
B2	trecho27	eh/a	FRONT	S3	S4	67	522	1561	2438	3921	5,109	11,356	14,332	17,345
B2	trecho27	i/a	FRONT	S3	S1	90	343	2216	2623	3898	3,463	13,697	14,814	17,31
B2	trecho27	A/a	CENTRAL	S3	S2	63	413	1865	2771	3839	4,136	12,542	15,173	17,219
B2	trecho28	u/t	BACK	S3	S3	91	367	960	2578	3365	3,698	8,284	14,701	16,412
B2	trecho28	u/a	BACK	S3	S4	88	344	875	2708	3306	3,473	7,745	15,023	16,301
B2	trecho28	u/t	BACK	S3	S1	122	358	827	2669	3466	3,611	7,425	14,928	16,596
B2	trecho28	u/t	BACK	S3	S2	123	123	1227	2939	3523	1,053	9,792	15,554	16,696
B2	trecho28	u/a	BACK	S3	S3	76	339	898	2694	3066	3,423	7,894	14,989	15,825
B2	trecho28	u/t	BACK	S3	S4	70	348	887	2665	3272	3,512	7,823	14,918	16,236
B2	trecho28	o/a	BACK	S3	S1	52	409	1033	2716	3293	4,099	8,723	15,042	16,277
B2	trecho28	o/t	BACK	S3	S2	12	365	1127	2926	3660	3,679	9,258	15,525	16,93
B2	trecho28	a/t	CENTRAL	S3	S3	51	530	1151	2930	3547	5,177	9,389	15,534	16,738
B2	trecho28	o/a	BACK	S3	S4	56	418	822	3088	3341	4,183	7,392	15,87	16,367
B2	trecho28	i/t	FRONT	S3	S1	88	360	1593	2230	3080	3,63	11,49	13,739	15,854
B2	trecho29	u/a	BACK	S3	S2	123	375	947	2531	3404	3,776	8,204	14,579	16,484
B2	trecho29	u/t	BACK	S3	S3	184	351	876	2630	3277	3,542	7,751	14,832	16,246
B2	trecho29	a/t	CENTRAL	S3	S4	64	609	1281	2407	3535	5,826	10,067	14,247	16,717
B2	trecho29	i/t	FRONT	S3	S1	30	359	1820	2521	3501	3,62	12,379	14,553	16,658
B2	trecho29	eh/t	FRONT	S3	S2	109	546	1485	2321	2475	5,311	11,027	14,005	14,432
B2	trecho29	a/a	CENTRAL	S3	S3	90	480	1468	2637	3625	4,744	10,951	14,849	16,871
B2	trecho29	i/t	FRONT	S3	S4	141	360	2091	2683	3514	3,63	13,308	14,962	16,681
B2	trecho30	u/a	BACK	S3	S1	48	390	989	2660	3260	3,919	8,461	14,906	16,213
B2	trecho30	u/t	BACK	S3	S2	58	365	1105	2540	3400	3,679	9,136	14,603	16,476
B2	trecho30	U/a	BACK	S3	S3	53	357	1171	2957	3616	3,601	9,497	15,593	16,856
B2	trecho30	a/a	CENTRAL	S3	S1	57	523	1250	2596	4270	5,117	9,91	14,746	17,845
B2	trecho30	e/t	FRONT	S3	S2	45	434	1592	2706	3807	4,33	11,486	15,018	17,168
B2	trecho30	eh/a	FRONT	S3	S3	67	499	1603	2015	2634	4,911	11,532	13,06	14,842
B2	trecho30	i/a	FRONT	S3	S4	33	387	1864	2639	3807	3,891	12,538	14,854	17,168
B2	trecho30	a/t	CENTRAL	S3	S1	75	683	1227	2532	4508	6,398	9,792	14,582	18,156
B2	trecho30	o/a	BACK	S3	S2	109	377	903	2608	2649	3,795	7,926	14,777	14,879
B2	trecho30	i/t	FRONT	S3	S3	100	281	1794	2214	2706	2,832	12,282	13,691	15,018
B2	trecho30	eh/a	FRONT	S3	S4	63	483	1438	2225	2732	4,771	10,816	13,724	15,081
B2	trecho30	oh/t	BACK	S3	S1	69	488	1390	2165	2690	4,814	10,594	13,541	14,979
B2	trecho30	u/a	BACK	S3	S2	36	364	1374	2642	3485	3,669	10,519	14,862	16,629
B2	trecho30	a/t	CENTRAL	S3	S3	69	558	1423	2617	4123	5,411	10,747	14,799	17,642
B2	trecho30	i/t	FRONT	S3	S4	30	468	1581	2524	2968	4,638	11,44	14,561	15,617
B2	trecho30	a/a	CENTRAL	S3	S1	37	541	1081	2290	2912	5,269	9	13,916	15,494
B2	trecho30	a/t	CENTRAL	S3	S2	83	564	1351	1693	2334	5,461	10,409	11,895	14,043
B2	trecho30	i/t	FRONT	S3	S3	98	319	2249	3019	4289	3,223	13,795	15,726	17,871
B2	trecho31	a/a	CENTRAL	S3	S4	279	577	1247	1844	3080	5,568	9,895	12,466	15,854
B2	trecho31	o/t	BACK	S3	S1	93	470	1219	2660	4253	4,655	9,75	14,906	17,822
B2	trecho31	a/a	CENTRAL	S3	S2	69	488	1223	1790	2792	4,814	9,771	12,267	15,222
B2	trecho31	oh/t	BACK	S3	S3	62	504	1214	2048	3076	4,954	9,724	13,169	15,846
B2	trecho31	a/a	CENTRAL	S3	S4	73	519	1535	2531	3855	5,083	11,245	14,579	17,243
B2	trecho31	i/t	FRONT	S3	S1	163	348	1953	2432	3387	3,512	12,851	14,316	16,453
B2	trecho31	i/t	FRONT	S3	S2	30	297	2039	2416	3231	2,998	13,14	14,272	16,157
B2	trecho31	i/a	FRONT	S3	S3	34	310	1768	2500	3412	3,131	12,185	14,498	16,498
B2	trecho31	eh/t	FRONT	S3	S4	54	490	1422	2370	3370	4,832	10,743	14,144	16,421
B2	trecho31	a/a	CENTRAL	S3	S1	62	521	1199	2148	3138	5,1	9,646	13,488	15,973
B2	trecho31	e/t	FRONT	S3	S2	32	428	1433	2529	3482	4,275	10,793	14,574	16,624
B2	trecho31	eh/a	FRONT	S3	S3	59	499	1462	2391	3384	4,911	10,924	14,203	16,447
B2	trecho31	i/a	FRONT	S3	S4	32	398	1770	2437	3451	3,995	12,192	14,329	16,569
B2	trecho31	i/t	FRONT	S3	S1	30	324	1996	2408	3273	3,273	12,997	14,25	16,238
B2	trecho31	a/a	CENTRAL	S3	S2	72	553	1210	2135	3195	5,37	9,703	13,448	16,086
B2	trecho31	e/t	FRONT	S3	S3	65	443	1694	2543	3731	4,413	11,899	14,611	17,047
B2	trecho31	a/a	CENTRAL	S3	S4	34	426	1785	2355	3577	4,257	12,249	14,102	16,79
B2	trecho31	i/t	FRONT	S3	S1	174	277	2200	2686	3572	2,79	13,648	14,97	16,781
B2	trecho32	a/a	CENTRAL	S3	S2	39	459	1721	2529	3612	4,557	12,005	14,574	16,849
B2	trecho32	i/t	FRONT	S3	S3	40	370	1852	2584	3625	3,727	12,495	14,716	16,871
B2	trecho32	a/a	CENTRAL	S4	S4	69	413	1804	2572	3483	4,136	12,319	14,685	16,626
B2	trecho32	i/t	FRONT	S4	S1	13	376	1857	2242	2989	3,785	12,513	13,775	15,662
B2	trecho32	a/t	CENTRAL	S4	S2	45	527	991	2161	3093	5,151	8,473	13,529	15,881
B2	trecho32	o/a	BACK	S4	S3	83	419	899	2754	3232	4,192	7,9	15,133	16,159
B2	trecho32	i/t	FRONT	S4	S4	110	296	2091	2686	3757	2,988	13,308	14,97	17,089
B2	trecho32	a/a	CENTRAL	S4	S1	48	517	1032	2002	3075	5,066	8,717	13,017	15,844
B2	trecho32	U/a	BACK	S4	S2	165	364	986	2612	3503	3,669	8,443	14,787	16,661
B2	trecho32	i/a	FRONT	S4	S3	29	347	1681	2338	3238	3,503	11,848	14,054	16,171
B2	trecho32	eh/t	FRONT	S4	S4	58	543	1360	2371	3363	5,286	10,452	14,147	16,408
B2	trecho32	oh/a	BACK	S4	S1	104	519	946	2044	3129	5,083	8,198	13,156	15,954
B2	trecho32	a/t	CENTRAL	S4	S2	195	618	1120	2129	3222	5,897	9,219	13,429	16,14
B2	trecho32	U/a	BACK	S4	S3	66	402	1049	2820	4008	4,033	8,817	15,287	17,475
B2	trecho32	e/t	FRONT	S4	S1	57	367	1970	2366	3360	3,698	12,909	14,133	16,403
B2	trecho32	oh/a	BACK	S4	S2	60	527	1041	2327	3386	5,151	8,77	14,023	16,451
B2	trecho32	a/t	CENTRAL	S4	S3	56	627	1184	2797	4193	5,968	9,566	15,234	17,74
B2	trecho33	a/t	CENTRAL	S4	S4	93	637	1298	2093	3748	6,046	10,151	13,315	17,074
B2	trecho33	a/t	CENTRAL	S4	S1	85	605	1337	1819	3226	5,794	10,342	12,375	16,147
B2	trecho33	a/a	CENTRAL	S4	S2	75	587	1397	2135	3223	5,649	10,627	13,448	16,142
B2	trecho33	A/a	CENTRAL	S4	S3	57	445	1478	2606	3581	4,431	10,996	14,772	16,797
B2	trecho33	a/t	CENTRAL	S4	S4	44	503	935	1967	3067	4,945	8,129	12,899	15,827
B2	trecho33	o/a	BACK	S4	S1	71	439	1006	2749	2957	4,376	8,563	15,121	15,593
B2	trecho33	e/t	FRONT	S4	S2	360	344	1907	2516	3414	3,473	12,691	14,54	16,502
B2	trecho33	a/a	CENTRAL	S4	S3	68	533	1103	2181	3326	5,202	9,124	13,59	16,339
B2	trecho33	e/t	FRONT	S4	S4	45	388	1583	2412	3362	3,9	11,449	14,261	16,406
B2	trecho33	A/a	CENTRAL	S4	S1	66	514	955	1710	3127	5,04	8,253	11,962	15,95
B2	trecho33	oh/t	BACK	S4	S2	147	499	951	2059	3162	4,911	8,229	13,205	16,021
B2	trecho33	A/a	CENTRAL	S4	S3	34	461	1009	2156	3197	4,575	8,581	13,513	16,09
B2	trecho33	a/t	CENTRAL	S4	S4	191	497	1056	2200	3207	4,893	8,857	13,648	16,11
B2	trecho33	a/t	CENTRAL	S4	S1	56	628	1195	2175	3186	5,976	9,625	13,572	16,069
B2	trecho33	a/a	CENTRAL	S4	S2	60	625	1100	2572	3962	5,952	9,108	14,685	17,407
B2	trecho33	a/t	CENTRAL	S4	S3	96	649	1225	2939	4299	6,139	9,782	15,554	17,884
B2	trecho34	a/t	CENTRAL	S4	S4	69	543	1222	2409	2601	5,286	9,766	14,253	14,759
B2	trecho34	o/t	BACK	S4	S1	32	476	1085	2518	3037	4,709	9,023	14,545	15,764
B2	trecho34	o/t	BACK	S4	S2	58	419	1051	2630	3416	4,192	8,828	14,832	16,506
B2	trecho34	U/a	BACK	S4	S3	32	352	1250	2333	3837	3,552	9,91	14,04	17,215
B2	trecho34	oh/t	BACK	S4	S4	171	524	1017	2534	3697	5,126	8,629	14,587	16,991
B2	trecho34	o/t	BACK	S4	S1	83	417	1095	2701	3183	4,173	9,079	15,006	16,063
B2	trecho34	I/a	FRONT	S4	S2	60	292	1574	2154	3099	2,946	11,411	13,507	15,893
B2	trecho34	oh/t	BACK	S4	S3	87	502	978	1947	2944	4,937	8,394	12,83	15,565
B2	trecho34	oh/a	BACK	S4	S4	67	527	1026	2321	3235	5,151	8,682	14,005	16,165
B2	trecho34	eh/t	FRONT	S4	S1	119	498	1356	2618	3931	4,902	10,433	14,802	17,36
B2	trecho35	a/t	CENTRAL	S4	S2	106	596	1515	2530	3494	5,721	11,158	14,577	16,645
B2	trecho35	eh/t	FRONT	S4	S3	52	544	1524	2315	3445	5,295	11,197	13,988	16,558
B2	trecho35	A/a	CENTRAL	S4	S4	37	468	1644	2223	3521	4,638	11,7	13,718	16,693
B2	trecho35	a/t	CENTRAL	S4	S1	59	482	1284	2041	3662	4,762	10,082	13,146	16,933
B2	trecho35	eh/a	FRONT	S4	S2	43	609	1454	2255	3551	5,826	10,888	13,813	16,745
B2	trecho35	a/t	CENTRAL	S4	S3	107	515	1329	2271	3435	5,049	10,303	13,86	16,54
B2	trecho35	i/t	FRONT	S4	S4	162	367	1934	2449	3604	3,698	12,785	14,362	16,836
B2	trecho36	eh/t	FRONT	S4	S1	51	523	1574	2263	3438	5,117	11,411	13,837	16,545
B2	trecho36	a/a	CENTRAL	S4	S2	115	524	1440	2251	3463	5,126	10,825	13,801	16,59
B2	trecho36	eh/a	FRONT	S4	S3	53	591	1441	2237	3488	5,681	10,829	13,76	16,635
B2	trecho36	a/t	CENTRAL	S4	S4	80	540	1374	2241	3373	5,261	10,519	13,772	16,427
B2	trecho36	i/t	FRONT	S4	S1	70	366	2057	2523	3652	3,689	13,199	14,558	16,917
B2	trecho36	o/t	BACK	S4	S1	55	448	1081	2610	3357	4,458	9	14,782	16,397
B2	trecho36	i/a	FRONT	S4	S2	46	385	1720	2644	3777	3,872	12,001	14,867	17,121
B2	trecho36	i/a	FRONT	S4	S3	28	388	1701	2484	2975	3,9	11,927	14,456	15,632
B2	trecho36	a/t	CENTRAL	S4	S4	127	570	1349	2125	3295	5,51	10,4	13,416	16,28
B2	trecho36	e/a	FRONT	S4	S1	35	426	1419	2502	3498	4,257	10,729	14,503	16,652
B2	trecho36	o/t	BACK	S4	S2	76	421	995	2584	3275	4,21	8,497	14,716	16,242
B2	trecho36	a/t	CENTRAL	S4	S3	123	622	1093	1930	3135	5,928	9,068	12,772	15,966
B2	trecho36	U/a	BACK	S4	S4	40	385	1080	2423	3379	3,872	8,995	14,291	16,438
B2	trecho37	a/a	CENTRAL	S4	S1	81	509	1206	2112	3200	4,997	9,683	13,375	16,096
B2	trecho37	a/t	CENTRAL	S4	S2	73	630	1344	2366	3371	5,991	10,376	14,133	16,423
B2	trecho37	eh/a	FRONT	S4	S3	78	567	1400	2477	3506	5,486	10,641	14,437	16,666
B2	trecho37	u/t	BACK	S4	S4	58	454	984	2026	3158	4,512	8,431	13,097	16,013
B2	trecho37	U/a	BACK	S4	S1	53	256	1145	2414	3593	2,567	9,356	14,266	16,817
B2	trecho37	e/a	FRONT	S4	S2	40	435	1852	2362	3532	4,339	12,495	14,122	16,712
B2	trecho37	a/t	CENTRAL	S4	S3	92	680	1229	2140	3142	6,376	9,802	13,464	15,981
B2	trecho37	u/t	BACK	S4	S4	50	489	991	1939	3261	4,823	8,473	12,803	16,215
B2	trecho37	U/a	BACK	S4	S1	37	271	1129	2317	3532	2,727	9,269	13,994	16,712
B2	trecho37	e/a	FRONT	S4	S2	43	441	1713	2346	3523	4,394	11,974	14,077	16,696
B2	trecho37	a/t	CENTRAL	S4	S3	63	627	1352	2240	3292	5,968	10,414	13,769	16,275
B2	trecho37	a/a	CENTRAL	S4	S4	90	587	1251	2416	3283	5,649	9,915	14,272	16,258
B2	trecho37	oh/t	BACK	S4	S1	69	504	1109	2173	3190	4,954	9,158	13,566	16,077
B2	trecho37	A/a	CENTRAL	S4	S2	22	411	1339	2211	3219	4,117	10,352	13,682	16,134
B2	trecho37	e/t	FRONT	S4	S3	48	369	1766	2587	3440	3,718	12,177	14,723	16,549
B2	trecho37	a/t	CENTRAL	S4	S4	109	679	1351	2974	3498	6,368	10,409	15,63	16,652
B2	trecho37	u/t	BACK	S4	S1	31	443	1051	2113	3402	4,413	8,828	13,379	16,48
B2	trecho37	i/a	FRONT	S4	S2	33	378	1529	2402	3457	3,805	11,219	14,233	16,58
B2	trecho37	a/t	CENTRAL	S4	S3	63	654	1241	3154	3700	6,178	9,864	16,005	16,996
B2	trecho37	a/t	CENTRAL	S4	S4	52	642	1172	3207	3656	6,085	9,502	16,11	16,923
B2	trecho37	u/t	BACK	S4	S1	22	235	1258	2641	3735	2,34	9,951	14,859	17,053
B2	trecho37	i/t	FRONT	S4	S2	77	345	1928	2431	3510	3,483	12,765	14,313	16,673
B2	trecho38	u/t	BACK	S4	S3	62	347	879	2600	3183	3,503	7,771	14,756	16,063
B2	trecho38	u/a	BACK	S4	S4	90	354	893	2542	3011	3,571	7,862	14,608	15,709
B2	trecho38	u/t	BACK	S4	S1	230	327	807	2546	3198	3,303	7,289	14,618	16,092
B2	trecho38	u/t	BACK	S4	S2	655	320	746	2510	3070	3,233	6,861	14,524	15,833
B2	trecho38	u/a	BACK	S4	S3	69	330	737	2614	3219	3,333	6,796	14,792	16,134
B2	trecho38	eh/t	FRONT	S4	S4	132	497	1610	2228	3312	4,893	11,561	13,733	16,313
B2	trecho38	I/a	FRONT	S4	S1	42	356	2318	2534	3691	3,591	13,997	14,587	16,981
B2	trecho39	u/t	BACK	S4	S1	94	320	770	2200	3233	3,233	7,032	13,648	16,161
B2	trecho39	i/t	FRONT	S4	S2	191	287	2050	2388	3324	2,894	13,176	14,195	16,335
B2	trecho39	U/a	BACK	S4	S3	103	376	806	2336	3409	3,785	7,282	14,048	16,493
B2	trecho39	u/a	BACK	S4	S4	82	366	1267	2202	3162	3,689	9,996	13,654	16,021
B2	trecho39	U/a	BACK	S4	S1	52	327	1088	2132	3177	3,303	9,04	13,438	16,051
B2	trecho40	u/t	BACK	S4	S2	56	392	1011	2317	3304	3,938	8,593	13,994	16,298
B2	trecho40	oh/t	BACK	S4	S3	77	521	1222	2476	3268	5,1	9,766	14,434	16,229
B2	trecho40	A/a	CENTRAL	S4	S4	72	671	1250	3039	3638	6,308	9,91	15,768	16,893
B2	trecho40	e/t	FRONT	S4	S1	195	405	1952	2546	3578	4,061	12,848	14,618	16,791
B2	trecho40	u/t	BACK	S4	S2	173	400	809	2417	3104	4,014	7,303	14,275	15,903
B2	trecho40	U/a	BACK	S4	S3	43	295	1410	2504	3306	2,977	10,687	14,509	16,301
B2	trecho40	i/t	FRONT	S4	S4	102	373	2262	2717	3991	3,756	13,834	15,045	17,45
B2	trecho40	A/a	CENTRAL	S4	S1	59	386	1458	2713	3728	3,881	10,906	15,035	17,042
B2	trecho41	oh/t	BACK	S4	S2	139	534	991	2332	3214	5,21	8,473	14,037	16,124
B2	trecho41	a/a	CENTRAL	S4	S3	148	737	1456	2991	3560	6,796	10,897	15,666	16,761
B2	trecho41	i/t	FRONT	S4	S4	351	299	2334	2959	3547	3,019	14,043	15,597	16,738
B2	trecho41	i/t	FRONT	S4	S1	55	273	2193	2673	3540	2,748	13,627	14,938	16,726
B2	trecho41	oh/t	BACK	S4	S2	115	589	1128	2225	3174	5,665	9,263	13,724	16,045
B2	trecho41	A/a	CENTRAL	S4	S3	32	513	1379	2443	3147	5,031	10,542	14,346	15,991
B2	trecho41	a/t	CENTRAL	S4	S4	32	538	1042	2831	3209	5,244	8,776	15,312	16,114
B2	trecho41	a/a	CENTRAL	S4	S1	43	523	1254	3148	3466	5,117	9,93	15,993	16,596
B2	trecho41	e/t	FRONT	S4	S2	56	390	1512	2438	3532	3,919	11,145	14,332	16,712
B2	trecho41	eh/t	FRONT	S4	S3	94	499	1562	2905	3310	4,911	11,36	15,479	16,309
B2	trecho41	A/a	CENTRAL	S4	S4	54	411	1850	2970	3413	4,117	12,488	15,621	16,5
B2	trecho42	o/a	BACK	S4	S1	71	408	1060	2713	3425	4,089	8,88	15,035	16,522
B2	trecho42	e/t	FRONT	S4	S2	85	398	1924	2652	3683	3,995	12,751	14,886	16,968
B2	trecho42	o/a	BACK	S4	S3	56	445	1082	2650	3379	4,431	9,006	14,881	16,438
B2	trecho42	e/t	FRONT	S4	S4	89	405	1746	2506	3291	4,061	12,101	14,514	16,273
B2	trecho42	eh/t	FRONT	S4	S1	56	505	1653	2370	3458	4,963	11,736	14,144	16,581
B2	trecho42	A/a	CENTRAL	S4	S2	31	421	1612	2609	3562	4,21	11,569	14,779	16,764
B2	trecho42	i/a	FRONT	S4	S3	56	375	1918	2576	3133	3,776	12,73	14,695	15,962
B2	trecho42	eh/t	FRONT	S4	S4	146	528	1492	2539	3837	5,16	11,058	14,6	17,215
B2	trecho42	U/a	BACK	S4	S1	90	356	1032	2506	3493	3,591	8,717	14,514	16,644
B2	trecho42	e/t	FRONT	S4	S2	67	391	1512	2390	3577	3,929	11,145	14,2	16,79
B2	trecho42	oh/a	BACK	S4	S3	101	537	1160	2295	3308	5,236	9,438	13,93	16,305
B2	trecho42	a/t	CENTRAL	S4	S4	121	617	1304	1625	3192	5,889	10,181	11,622	16,081
B2	trecho42	a/a	CENTRAL	S4	S1	54	529	1516	2238	3317	5,168	11,163	13,763	16,322
B2	trecho42	i/t	FRONT	S4	S2	50	453	1821	2472	3384	4,503	12,382	14,424	16,447
B2	trecho42	oh/t	BACK	S4	S3	122	531	935	2950	3681	5,185	8,129	15,578	16,965
C1	trecho1	e/t	FRONT	S1	S4	105	397	1951	2630	3643	3,986	12,844	14,832	16,902
C1	trecho1	e/a	FRONT	S1	S1	516	317	2103	2698	3577	3,202	13,347	14,999	16,79
C1	trecho1	e/t	FRONT	S1	S2	117	358	2098	2523	3633	3,611	13,331	14,558	16,885
C1	trecho1	i/a	FRONT	S1	S3	569	281	2156	2579	3514	2,832	13,513	14,703	16,681
C1	trecho2	a/a	CENTRAL	S1	S4	55	763	1252	3057	3674	6,982	9,92	15,806	16,953
C1	trecho2	eh/t	FRONT	S1	S1	46	559	1357	2662	3932	5,419	10,438	14,911	17,362
C1	trecho2	A/a	CENTRAL	S1	S2	24	460	1414	1830	3156	4,566	10,706	12,415	16,009
C1	trecho2	a/t	CENTRAL	S1	S3	110	750	1449	2258	3788	6,89	10,866	13,822	17,138
C1	trecho2	A/a	CENTRAL	S1	S4	79	579	1582	2915	3926	5,584	11,444	15,501	17,352
C1	trecho2	e/t	FRONT	S1	S1	151	339	2112	2661	3434	3,423	13,375	14,909	16,538
C1	trecho2	I/a	FRONT	S1	S2	43	359	2001	2706	3597	3,62	13,014	15,018	16,824
C1	trecho2	a/t	CENTRAL	S1	S3	51	718	1350	2270	3225	6,658	10,405	13,857	16,145
C1	trecho2	a/t	CENTRAL	S1	S4	105	873	1448	2741	3639	7,732	10,861	15,102	16,895
C1	trecho2	oh/t	BACK	S1	S1	145	482	872	2614	3412	4,762	7,725	14,792	16,498
C1	trecho2	A/a	CENTRAL	S1	S2	89	479	1098	2687	3671	4,735	9,096	14,972	16,948
C1	trecho3	i/t	FRONT	S1	S3	108	300	2151	2998	3930	3,029	13,498	15,681	17,359
C1	trecho3	e/t	FRONT	S1	S4	88	391	2116	2904	3772	3,929	13,388	15,477	17,113
C1	trecho3	i/a	FRONT	S1	S1	200	281	2380	2992	3730	2,832	14,172	15,669	17,045
C1	trecho3	a/a	CENTRAL	S1	S2	42	342	1297	2524	3456	3,453	10,146	14,561	16,578
C1	trecho3	a/t	CENTRAL	S1	S3	61	549	1190	2025	3558	5,336	9,598	13,094	16,757
C1	trecho3	A/a	CENTRAL	S1	S4	57	603	1530	2879	4199	5,778	11,223	15,421	17,748
C1	trecho3	a/a	CENTRAL	S1	S1	38	455	1141	2637	3736	4,521	9,335	14,849	17,055
C1	trecho4	i/t	FRONT	S1	S2	59	334	1923	2400	3494	3,373	12,747	14,228	16,645
C1	trecho4	A/a	CENTRAL	S1	S3	132	673	1466	3085	3921	6,323	10,942	15,864	17,345
C1	trecho4	a/t	CENTRAL	S1	S4	64	773	1213	2059	3031	7,053	9,719	13,205	15,752
C1	trecho4	e/t	FRONT	S1	S1	164	383	1905	2535	3635	3,853	12,684	14,59	16,888
C1	trecho5	e/t	FRONT	S1	S2	151	394	2115	2592	3514	3,957	13,385	14,736	16,681
C1	trecho5	e/a	FRONT	S1	S3	79	374	2027	2802	3658	3,766	13,1	15,245	16,927
C1	trecho5	I/a	FRONT	S1	S4	80	290	1996	2726	3595	2,926	12,997	15,066	16,82
C1	trecho5	U/a	BACK	S1	S1	31	433	1616	2373	3634	4,321	11,585	14,153	16,886
C1	trecho5	a/t	CENTRAL	S1	S2	65	689	1432	2691	3802	6,443	10,788	14,982	17,16
C1	trecho5	a/a	CENTRAL	S1	S3	96	677	1356	2369	2906	6,353	10,433	14,141	15,481
C1	trecho5	o/t	BACK	S1	S4	32	434	1205	2372	3376	4,33	9,677	14,15	16,432
C1	trecho5	a/a	CENTRAL	S1	S1	82	631	1334	2638	3029	5,999	10,327	14,852	15,747
C1	trecho6	i/t	FRONT	S1	S2	62	432	1855	2726	3415	4,312	12,506	15,066	16,504
C1	trecho6	a/a	CENTRAL	S1	S3	57	817	1258	2976	3645	7,358	9,951	15,634	16,905
C1	trecho6	e/t	FRONT	S1	S4	75	378	2055	2257	3257	3,805	13,192	13,819	16,208
C1	trecho6	eh/t	FRONT	S1	S1	106	630	1819	2664	3814	5,991	12,375	14,916	17,179
C1	trecho6	A/a	CENTRAL	S1	S2	37	430	1579	2706	3651	4,294	11,432	15,018	16,915
C1	trecho6	i/a	FRONT	S1	S3	32	360	2024	2624	3590	3,63	13,09	14,817	16,812
C1	trecho6	e/a	FRONT	S1	S4	75	439	1765	2584	3491	4,376	12,173	14,716	16,64
C1	trecho6	a/a	CENTRAL	S1	S1	32	677	1132	2770	3393	6,353	9,285	15,171	16,464
C1	trecho6	eh/t	FRONT	S1	S2	47	562	1253	2632	3091	5,444	9,925	14,837	15,877
C1	trecho6	e/a	FRONT	S1	S1	53	489	1598	2423	3614	4,823	11,511	14,291	16,853
C1	trecho6	o/t	BACK	S1	S2	29	490	1118	2379	3535	4,832	9,208	14,169	16,717
C1	trecho6	a/t	CENTRAL	S1	S3	127	694	1240	2568	3167	6,481	9,859	14,675	16,031
C1	trecho6	oh/t	BACK	S1	S4	81	485	1101	2580	3576	4,788	9,113	14,706	16,788
C1	trecho6	e/t	FRONT	S1	S1	44	417	1651	2715	3173	4,173	11,728	15,04	16,043
C1	trecho6	e/a	FRONT	S1	S2	26	375	1669	2643	3674	3,776	11,8	14,864	16,953
C1	trecho6	oh/t	BACK	S1	S3	50	562	1121	2483	3423	5,444	9,225	14,453	16,518
C1	trecho6	oh/a	BACK	S1	S4	69	541	1004	2510	3414	5,269	8,551	14,524	16,502
C1	trecho6	o/t	BACK	S1	S1	50	479	1028	2588	3387	4,735	8,694	14,726	16,453
C1	trecho6	a/a	CENTRAL	S1	S2	57	760	1178	1213	2793	6,961	9,534	9,719	15,224
C1	trecho6	a/t	CENTRAL	S1	S3	58	644	1203	2081	3250	6,1	9,667	13,276	16,194
C1	trecho6	u/t	BACK	S1	S4	73	444	792	2251	3485	4,422	7,186	13,801	16,629
C1	trecho6	a/t	CENTRAL	S1	S1	88	755	1322	2203	3547	6,925	10,269	13,657	16,738
C1	trecho6	A/a	CENTRAL	S1	S2	41	615	1412	1997	3411	5,873	10,696	13	16,496
C1	trecho6	o/t	BACK	S1	S3	34	583	855	2613	3502	5,616	7,613	14,789	16,659
C1	trecho7	A/a	CENTRAL	S1	S4	82	612	1211	3080	3346	5,849	9,709	15,854	16,377
C1	trecho7	u/a	BACK	S1	S1	38	446	931	2479	3399	4,44	8,104	14,442	16,475
C1	trecho7	a/a	CENTRAL	S1	S2	136	737	1320	2088	2844	6,796	10,259	13,299	15,342
C1	trecho7	o/t	BACK	S1	S3	177	399	874	2498	3363	4,005	7,738	14,493	16,408
C1	trecho7	A/a	CENTRAL	S1	S4	77	476	1411	2375	3384	4,709	10,692	14,158	16,447
C1	trecho7	eh/t	FRONT	S1	S1	191	538	1916	2707	2896	5,244	12,723	15,021	15,459
C1	trecho7	i/t	FRONT	S1	S2	45	350	1873	2589	3642	3,532	12,571	14,729	16,9
C1	trecho7	u/t	BACK	S1	S3	120	367	982	2506	3536	3,698	8,419	14,514	16,719
C1	trecho8	e/t	FRONT	S1	S4	76	434	1935	2823	3360	4,33	12,789	15,294	16,403
C1	trecho8	I/a	FRONT	S1	S1	27	382	1793	2428	3211	3,843	12,279	14,305	16,118
C1	trecho8	o/t	BACK	S1	S2	67	439	973	2264	3420	4,376	8,364	13,84	16,513
C1	trecho8	u/t	BACK	S1	S3	54	347	1140	2341	3496	3,503	9,329	14,062	16,649
C1	trecho8	i/t	FRONT	S1	S4	123	345	2161	2504	3521	3,483	13,529	14,509	16,693
C1	trecho8	a/t	CENTRAL	S1	S1	100	483	1220	2515	3502	4,771	9,756	14,538	16,659
C1	trecho8	i/t	FRONT	S1	S2	70	319	1795	2624	3614	3,223	12,286	14,817	16,853
C1	trecho8	a/a	CENTRAL	S1	S3	55	611	1054	3262	3736	5,841	8,845	16,217	17,055
C1	trecho8	i/t	FRONT	S1	S4	57	309	1674	2263	3015	3,121	11,82	13,837	15,718
C1	trecho9	eh/t	FRONT	S1	S1	62	650	1388	2802	3594	6,147	10,585	15,245	16,819
C1	trecho9	a/t	CENTRAL	S1	S2	142	737	1205	2595	2921	6,796	9,677	14,744	15,514
C1	trecho9	U/a	BACK	S1	S3	26	313	1354	2531	3973	3,162	10,424	14,579	17,423
C1	trecho9	o/t	BACK	S1	S4	74	441	1131	2509	3469	4,394	9,28	14,522	16,601
C1	trecho9	i/t	FRONT	S1	S1	98	330	2249	2674	3622	3,333	13,795	14,94	16,866
C1	trecho9	o/a	BACK	S1	S2	65	444	1130	2271	3316	4,422	9,274	13,86	16,32
C1	trecho9	o/a	BACK	S1	S3	33	417	936	2333	3379	4,173	8,135	14,04	16,438
C1	trecho9	e/t	FRONT	S1	S4	54	395	2039	2240	3145	3,967	13,14	13,769	15,987
C1	trecho9	i/t	FRONT	S1	S1	139	287	2313	2535	3315	2,894	13,982	14,59	16,318
C1	trecho10	eh/t	FRONT	S1	S1	59	700	1381	1800	3003	6,525	10,552	12,305	15,692
C1	trecho10	i/a	FRONT	S1	S2	21	298	1966	2630	3621	3,008	12,895	14,832	16,865
C1	trecho10	i/t	FRONT	S1	S3	65	297	2148	2427	3458	2,998	13,488	14,302	16,581
C1	trecho10	o/t	BACK	S1	S4	47	409	896	2345	3310	4,099	7,881	14,074	16,309
C1	trecho10	e/t	FRONT	S1	S1	139	396	1856	2254	3278	3,976	12,51	13,81	16,248
C1	trecho10	u/t	BACK	S1	S2	76	395	1176	2402	3347	3,967	9,524	14,233	16,378
C1	trecho10	a/t	CENTRAL	S1	S3	49	644	1398	2420	3480	6,1	10,632	14,283	16,621
C1	trecho10	A/a	CENTRAL	S1	S4	37	532	1449	2680	3434	5,193	10,866	14,955	16,538
C1	trecho10	eh/a	FRONT	S1	S1	67	587	1382	2090	3454	5,649	10,557	13,305	16,574
C1	trecho10	a/a	CENTRAL	S1	S2	58	530	1251	2507	3599	5,177	9,915	14,516	16,827
C1	trecho10	a/t	CENTRAL	S1	S3	46	625	1413	2068	3214	5,952	10,701	13,234	16,124
C1	trecho10	u/t	BACK	S1	S4	46	364	1167	2446	3740	3,669	9,476	14,354	17,061
C1	trecho10	a/t	CENTRAL	S1	S1	143	725	1291	2128	3374	6,709	10,116	13,426	16,429
C1	trecho10	A/a	CENTRAL	S1	S2	82	640	1484	2210	3385	6,069	11,022	13,679	16,449
C1	trecho10	a/t	CENTRAL	S1	S3	49	582	1488	2416	3511	5,608	11,04	14,272	16,675
C1	trecho10	u/t	BACK	S1	S4	48	386	982	2226	3532	3,881	8,419	13,727	16,712
C1	trecho10	a/t	CENTRAL	S1	S1	77	712	1363	2095	3161	6,614	10,467	13,321	16,019
C1	trecho10	a/a	CENTRAL	S1	S2	212	624	1347	2506	3078	5,944	10,39	14,514	15,85
C1	trecho11	i/t	FRONT	S1	S3	57	279	2342	2615	3575	2,811	14,065	14,794	16,786
C1	trecho11	a/a	CENTRAL	S1	S4	436	578	1319	2535	3816	5,576	10,255	14,59	17,182
C1	trecho11	eh/t	FRONT	S1	S1	525	543	1884	2740	3936	5,286	12,61	15,1	17,368
C1	trecho12	I/a	FRONT	S1	S2	56	269	1999	2594	3721	2,705	13,007	14,741	17,03
C1	trecho12	e/t	FRONT	S1	S3	55	392	1872	2543	3385	3,938	12,567	14,611	16,449
C1	trecho12	a/t	CENTRAL	S1	S4	66	715	1385	2160	3485	6,636	10,571	13,526	16,629
C1	trecho12	A/a	CENTRAL	S1	S1	50	565	1595	2019	3617	5,469	11,499	13,074	16,858
C1	trecho12	oh/t	BACK	S1	S2	55	549	1125	2511	3529	5,336	9,247	14,527	16,707
C1	trecho12	oh/a	BACK	S1	S3	90	530	1014	2518	3515	5,177	8,611	14,545	16,682
C1	trecho12	o/t	BACK	S1	S4	380	433	903	2659	3528	4,321	7,926	14,904	16,705
C1	trecho12	a/a	CENTRAL	S1	S1	105	772	1263	2682	3701	7,046	9,976	14,96	16,998
C1	trecho12	a/t	CENTRAL	S1	S2	87	722	1291	2324	2841	6,687	10,116	14,014	15,335
C1	trecho12	eh/t	FRONT	S2	S3	24	575	1680	2213	2884	5,551	11,844	13,688	15,432
C1	trecho12	A/a	CENTRAL	S2	S4	63	685	1430	1658	3072	6,413	10,779	11,756	15,837
C1	trecho12	u/t	BACK	S2	S1	51	356	1011	2447	3429	3,591	8,593	14,356	16,529
C1	trecho12	o/t	BACK	S2	S2	102	406	935	2607	3435	4,071	8,129	14,774	16,54
C1	trecho12	i/t	FRONT	S2	S3	180	280	2124	2571	3490	2,821	13,413	14,683	16,638
C1	trecho13	a/t	CENTRAL	S2	S4	51	698	1201	2152	3659	6,51	9,656	13,501	16,928
C1	trecho13	A/a	CENTRAL	S2	S1	32	591	850	2024	3089	5,681	7,58	13,09	15,872
C1	trecho13	a/t	CENTRAL	S2	S2	56	693	1184	2352	4008	6,473	9,566	14,094	17,475
C1	trecho13	a/a	CENTRAL	S2	S1	42	831	1386	3141	4160	7,452	10,575	15,979	17,694
C1	trecho13	a/t	CENTRAL	S2	S2	90	808	1405	2255	3242	7,296	10,664	13,813	16,179
C1	trecho13	i/t	FRONT	S2	S3	75	317	2058	2630	3954	3,202	13,202	14,832	17,395
C1	trecho13	a/t	CENTRAL	S2	S4	200	863	1445	2807	3952	7,666	10,848	15,257	17,392
C1	trecho14	a/t	CENTRAL	S2	S1	61	689	1479	2531	3871	6,443	11	14,579	17,268
C1	trecho14	A/a	CENTRAL	S2	S2	46	528	1288	1710	3033	5,16	10,102	11,962	15,756
C1	trecho14	e/t	FRONT	S2	S3	24	436	1641	2809	4247	4,349	11,687	15,261	17,814
C1	trecho14	e/t	FRONT	S2	S4	35	394	1706	2393	2993	3,957	11,946	14,208	15,671
C1	trecho14	i/t	FRONT	S2	S1	56	339	1809	2481	3627	3,423	12,338	14,448	16,875
C1	trecho14	A/a	CENTRAL	S2	S2	17	398	1315	2675	3749	3,995	10,235	14,943	17,076
C1	trecho14	a/t	CENTRAL	S2	S3	53	657	1329	2741	3511	6,201	10,303	15,102	16,675
C1	trecho14	o/t	BACK	S2	S4	70	416	1125	2607	3183	4,164	9,247	14,774	16,063
C1	trecho15	a/t	CENTRAL	S2	S1	64	636	1407	2311	3603	6,038	10,673	13,977	16,834
C1	trecho15	A/a	CENTRAL	S2	S2	48	530	1405	1975	3524	5,177	10,664	12,926	16,698
C1	trecho15	eh/a	FRONT	S2	S3	34	639	1477	2396	3393	6,062	10,991	14,217	16,464
C1	trecho15	a/t	CENTRAL	S2	S4	36	622	1420	2642	3755	5,928	10,733	14,862	17,085
C1	trecho15	a/t	CENTRAL	S2	S1	54	628	1416	2172	3445	5,976	10,715	13,563	16,558
C1	trecho15	i/a	FRONT	S2	S2	64	414	1912	2516	3723	4,145	12,709	14,54	17,034
C1	trecho15	a/t	CENTRAL	S2	S3	85	719	1249	2164	3359	6,665	9,905	13,538	16,401
C1	trecho15	u/t	BACK	S2	S4	59	401	1122	2512	3457	4,023	9,23	14,53	16,58
C1	trecho15	U/a	BACK	S2	S1	34	386	1147	2521	3586	3,881	9,367	14,553	16,805
C1	trecho15	a/t	CENTRAL	S2	S2	170	755	1343	1369	3210	6,925	10,371	10,495	16,116
C1	trecho15	a/t	CENTRAL	S2	S3	111	705	1564	3109	3774	6,562	11,369	15,914	17,116
C1	trecho16	a/t	CENTRAL	S2	S4	49	676	1295	2545	3532	6,345	10,136	14,616	16,712
C1	trecho16	A/a	CENTRAL	S2	S1	44	651	1378	2707	4047	6,155	10,538	15,021	17,532
C1	trecho16	U/a	BACK	S2	S2	28	706	1439	2765	3736	6,57	10,82	15,159	17,055
C1	trecho16	a/t	CENTRAL	S2	S3	72	691	1385	2054	3164	6,458	10,571	13,189	16,025
C1	trecho16	A/a	CENTRAL	S2	S4	59	637	1175	2489	3224	6,046	9,518	14,469	16,144
C1	trecho16	a/t	CENTRAL	S2	S1	52	656	1279	2664	3105	6,193	10,057	14,916	15,905
C1	trecho16	o/t	BACK	S2	S2	33	448	1204	2569	3416	4,458	9,672	14,678	16,506
C1	trecho16	e/a	FRONT	S2	S3	59	411	1643	2638	3537	4,117	11,696	14,852	16,721
C1	trecho16	i/t	FRONT	S2	S4	166	289	2264	3097	3319	2,915	13,84	15,889	16,326
C1	trecho16	A/a	CENTRAL	S2	S1	75	430	1624	2542	3400	4,294	11,618	14,608	16,476
C1	trecho17	i/a	FRONT	S2	S2	14	317	2145	2207	3517	3,202	13,479	13,67	16,686
C1	trecho17	e/t	FRONT	S2	S3	48	443	2076	2587	3569	4,413	13,26	14,723	16,776
C1	trecho17	i/t	FRONT	S2	S4	79	298	2312	2617	3556	3,008	13,98	14,799	16,754
C1	trecho17	U/a	BACK	S2	S1	13	373	1424	2487	3514	3,756	10,752	14,464	16,681
C1	trecho17	a/t	CENTRAL	S2	S2	171	688	1294	2446	3469	6,436	10,131	14,354	16,601
C1	trecho17	a/a	CENTRAL	S2	S3	65	612	1287	2478	3275	5,849	10,097	14,44	16,242
C1	trecho17	eh/t	FRONT	S2	S4	101	523	1652	2686	3403	5,117	11,732	14,97	16,482
C1	trecho17	A/a	CENTRAL	S2	S1	192	539	1387	2722	3572	5,253	10,58	15,057	16,781
C1	trecho17	o/a	BACK	S2	S2	78	421	1020	2559	3541	4,21	8,647	14,652	16,728
C1	trecho17	A/a	CENTRAL	S2	S3	50	599	2028	2999	3646	5,746	13,104	15,684	16,907
C1	trecho17	o/a	BACK	S2	S1	62	473	915	2920	3281	4,682	8,003	15,512	16,254
C1	trecho17	e/t	FRONT	S2	S2	184	349	2202	2453	3314	3,522	13,654	14,373	16,316
C1	trecho17	A/a	CENTRAL	S2	S3	77	685	1590	2661	3422	6,413	11,478	14,909	16,516
C1	trecho18	i/t	FRONT	S2	S4	107	334	2015	2446	3577	3,373	13,06	14,354	16,79
C1	trecho18	o/t	BACK	S2	S1	119	411	1046	2273	3526	4,117	8,799	13,866	16,702
C1	trecho18	I/a	FRONT	S2	S2	21	312	2144	2558	3614	3,152	13,476	14,649	16,853
C1	trecho18	e/a	FRONT	S2	S3	82	417	1878	2546	3460	4,173	12,589	14,618	16,585
C1	trecho18	e/t	FRONT	S2	S4	121	404	1821	2731	3796	4,052	12,382	15,078	17,151
C1	trecho18	o/a	BACK	S2	S1	63	469	999	2350	3390	4,647	8,521	14,088	16,458
[truncated: 7,448 more rows]
